# Supplementary material for: 2-[4-(Tri­fluoro­meth­yl)phenyl­sulfan­yl]benzoic acid
Source: Acta Crystallogr Sect E Struct Rep Online. 2013 Oct 26;69(Pt 11):o1704. doi: 10.1107/S1600536813028778 (PMC3884354; doi:10.1107/S1600536813028778)
Supplement: Supplementary file 1 [file e-69-o1704-sup1.cif]

##############################################################################
#                                                                            #
# This CIF contains the data in a paper accepted for publication in          #
# Acta Crystallographica Section E. It conforms to the requirements of       #
# Notes for Authors for Acta Crystallographica Section E, and has been       #
# peer reviewed under the auspices of the IUCr Commission on Journals.       #
#                                                                            #
# Full details of the Crystallographic Information File format               #
# are given in the paper "The Crystallographic Information File (CIF):       #
# a New Standard Archive File for Crystallography" by S. R. Hall, F. H.      #
# Allen and I. D. Brown [Acta Cryst. (1991), A47, 655-685].                  #
#                                                                            #
# The current version of the core CIF dictionary is obtainable from          #
# ftp://ftp.iucr.org/pub/cif_core.dic.                                       #
#                                                                            #
# Software is freely available for graphical display of the structure(s)     #
# in this CIF. For information consult the CIF software page                 #
# http://www.iucr.org/resources/cif/software.                                #
#                                                                            #
# This file may be used for bona fide research purposes within the           #
# scientific community so long as proper attribution is given to the journal # 
# article from which it was obtained.                                        #
#                                                                            #
##############################################################################
data_I
_audit_creation_method
;
  Olex2 1.2
  (compiled Apr 23 2013 17:54:37, GUI svn.r4466)
;
_journal_date_recd_electronic     2013-10-13
_journal_date_accepted     2013-10-20
_journal_name_full     'Acta Crystallographica, Section E'
_journal_year     2013
_journal_volume     69
_journal_issue     11
_journal_page_first     o1704
_journal_page_last     o1704
_journal_paper_category     QO
_journal_paper_doi     10.1107/S1600536813028778
_journal_coeditor_code     HB7150
_publ_contact_author_name     'Jasinski, Jerry P.'
_publ_contact_author_address
;
Department of Chemistry
Keene State College
229 Main Street
Keene, New Hampshire 03435, USA
;
_publ_contact_author_email     jjasinski@keene.edu
_publ_contact_author_fax     ?
_publ_contact_author_phone     '603 358-2563'
_publ_section_title
;
2-[4-(Trifluoromethyl)phenylsulfanyl]benzoic acid
;
loop_
    _publ_author_name
    _publ_author_address
    'Yamuna, Thammarse S.'
;
Department of Studies in Chemistry
University of Mysore
Manasagangotri, Mysore 570 006, India
;
    'Jasinski, Jerry P.'
;
Department of Chemistry
Keene State College
229 Main Street
Keene, NH 03435-2001, USA
;
    'Anderson, Brian J. '
;
Department of Chemistry
Keene State College
229 Main Street
Keene, NH 03435-2001, USA
;
    'Yathirajan, H.S.'
;
Department of Studies in Chemistry
University of Mysore
Manasagangotri, Mysore 570 006, India
;
    'Kaur, Manpreet'
;
Department of Studies in Chemistry
University of Mysore
Manasagangotri, Mysore 570 006, India
;
_database_code_depnum_ccdc_archive     'CCDC 967459'
_chemical_name_systematic
;
2-[4-(Trifluoromethyl)phenylsulfanyl]benzoic acid
;
_chemical_name_common
;
;
_chemical_formula_moiety     'C14 H9 F3 O2 S'
_chemical_formula_sum     'C14 H9 F3 O2 S'
_chemical_formula_iupac     'C14 H9 F3 O2 S'
_chemical_formula_weight     298.28
_chemical_melting_point     ?
_shelx_space_group_comment
;
The symmetry employed for this shelxl refinement is uniquely defined
by the following loop, which should always be used as a source of
symmetry information in preference to the above space-group names.
They are only intended as comments.
;
_space_group_crystal_system     triclinic
_space_group_name_H-M_alt     'P -1'
_space_group_name_Hall     '-P 1'
loop_
    _space_group_symop_operation_xyz
    'x, y, z'
    '-x, -y, -z'
_cell_length_a     7.3071(5)
_cell_length_b     8.0790(7)
_cell_length_c     11.3878(11)
_cell_angle_alpha     82.678(8)
_cell_angle_beta     83.642(7)
_cell_angle_gamma     72.309(7)
_cell_volume     633.41(10)
_cell_formula_units_Z     2
_cell_measurement_reflns_used     1645
_cell_measurement_theta_min     5.77
_cell_measurement_theta_max     72.07
_cell_measurement_temperature     173(2)
_exptl_crystal_description     irregular
_exptl_crystal_colour     colourless
_exptl_crystal_size_max     0.24
_exptl_crystal_size_mid     0.22
_exptl_crystal_size_min     0.12
_exptl_crystal_density_diffrn     1.564
_exptl_crystal_density_meas     ?
_exptl_crystal_density_method     ?
_exptl_crystal_F_000     304
_exptl_absorpt_coefficient_mu     2.632
_exptl_absorpt_correction_type     multi-scan
_exptl_absorpt_process_details
;
(CrysAlis PRO and CrysAlis RED; Agilent, 2012)
;
_shelx_estimated_absorpt_T_min     ?
_shelx_estimated_absorpt_T_max     ?
_exptl_absorpt_correction_T_min     0.84745
_exptl_absorpt_correction_T_max     1.00000
_exptl_special_details
;
;
_diffrn_ambient_temperature     173(2)
_diffrn_radiation_type     CuK\a
_diffrn_radiation_wavelength     1.54184
_diffrn_measurement_device_type     'Agilent Gemini EOS'
_diffrn_measurement_method     '\w scans'
_diffrn_detector_area_resol_mean     16.0416
_diffrn_reflns_number     3701
_diffrn_reflns_av_R_equivalents     0.0378
_diffrn_reflns_theta_min     5.777
_diffrn_reflns_theta_max     72.220
_diffrn_reflns_theta_full     67.684
_diffrn_measured_fraction_theta_max     0.972
_diffrn_measured_fraction_theta_full     0.997
_diffrn_reflns_limit_h_min     -8
_diffrn_reflns_limit_h_max     6
_diffrn_reflns_limit_k_min     -9
_diffrn_reflns_limit_k_max     6
_diffrn_reflns_limit_l_min     -13
_diffrn_reflns_limit_l_max     14
_refine_special_details     ?
_reflns_number_total     2419
_reflns_number_gt     2049
_reflns_threshold_expression     I>2\s(I)
_refine_ls_structure_factor_coef     Fsqd
_refine_ls_matrix_type     full
_refine_ls_R_factor_all     0.0622
_refine_ls_R_factor_gt     0.0540
_refine_ls_wR_factor_gt     0.1449
_refine_ls_wR_factor_ref     0.1554
_refine_ls_goodness_of_fit_ref     1.038
_refine_ls_restrained_S_all     1.038
_refine_ls_number_reflns     2419
_refine_ls_number_parameters     193
_refine_ls_number_restraints     0
_refine_ls_hydrogen_treatment     constr
_refine_ls_weighting_scheme     calc
_refine_ls_weighting_details
              'w=1/[\s^2^(Fo^2^)+(0.0889P)^2^+0.2312P] where P=(Fo^2^+2Fc^2^)/3'
_atom_sites_solution_hydrogens     geom
_atom_sites_solution_primary     direct
_atom_sites_solution_secondary     ?
_refine_ls_shift/su_max     0.000
_refine_ls_shift/su_mean     0.000
_refine_diff_density_max     0.713
_refine_diff_density_min     -0.377
_refine_ls_extinction_method     'SHELXL2012 (Sheldrick, 2008)'
_refine_ls_extinction_coef     0.0044(14)
_refine_ls_extinction_expression
                                  'Fc^*^=kFc[1+0.001xFc^2^\l^3^/sin(2\q)]^-1/4^'
loop_
    _atom_type_symbol
    _atom_type_description
    _atom_type_scat_dispersion_real
    _atom_type_scat_dispersion_imag
    _atom_type_scat_source
    'C' 'C' 0.0181 0.0091
                         'International Tables Vol C Tables 4.2.6.8 and 6.1.1.4'
    'H' 'H' 0.0000 0.0000
                         'International Tables Vol C Tables 4.2.6.8 and 6.1.1.4'
    'O' 'O' 0.0492 0.0322
                         'International Tables Vol C Tables 4.2.6.8 and 6.1.1.4'
    'F' 'F' 0.0727 0.0534
                         'International Tables Vol C Tables 4.2.6.8 and 6.1.1.4'
    'S' 'S' 0.3331 0.5567
                         'International Tables Vol C Tables 4.2.6.8 and 6.1.1.4'
_computing_data_collection     'CrysAlis PRO (Agilent, 2012)'
_computing_cell_refinement     'CrysAlis PRO (Agilent, 2012)'
_computing_data_reduction     'CrysAlis RED (Agilent, 2012)'
_computing_structure_solution     'SUPERFLIP (Palatinus & Chapuis, 2007)'
_computing_structure_refinement     'SHELXL2012 (Sheldrick, 2008)'
_computing_molecular_graphics     'OLEX2 (Dolomanov <i>et al.</i>, 2009)'
_computing_publication_material     'OLEX2 (Dolomanov <i>et al.</i>, 2009)'
loop_
    _atom_site_type_symbol
    _atom_site_label
    _atom_site_fract_x
    _atom_site_fract_y
    _atom_site_fract_z
    _atom_site_U_iso_or_equiv
    _atom_site_adp_type
    _atom_site_calc_flag
    _atom_site_occupancy
    _atom_site_disorder_assembly
    _atom_site_disorder_group
    S S1 0.51402(10) 0.35821(8) 0.70404(6) 0.0398(3) Uani d 1 . .
    F F1 1.2832(3) 0.1041(3) 1.0280(2) 0.0764(7) Uani d 1 . .
    F F2 1.0648(3) 0.1392(4) 1.16595(19) 0.0849(8) Uani d 1 . .
    F F3 1.1664(14) 0.3549(10) 1.0613(12) 0.054(2) Uani d 0.61(7) A 1
    F F3A 1.094(10) 0.3613(16) 1.106(6) 0.100(14) Uani d 0.39(7) A 2
    O O1 0.2047(3) 0.4458(2) 0.56512(17) 0.0405(5) Uani d 1 . .
    O O2 -0.0035(3) 0.7122(2) 0.54064(19) 0.0427(5) Uani d 1 . .
    H H2 -0.0646 0.6592 0.5121 0.064 Uiso calc 1 . .
    C C1 0.1620(4) 0.6021(3) 0.5733(2) 0.0332(5) Uani d 1 . .
    C C2 0.2907(4) 0.6861(3) 0.6177(2) 0.0316(5) Uani d 1 . .
    C C3 0.2487(4) 0.8678(3) 0.5973(2) 0.0376(6) Uani d 1 . .
    H H3 0.1387 0.9315 0.5595 0.045 Uiso calc 1 . .
    C C4 0.3668(4) 0.9550(3) 0.6319(2) 0.0396(6) Uani d 1 . .
    H H4 0.3375 1.0757 0.6172 0.048 Uiso calc 1 . .
    C C5 0.5291(4) 0.8595(4) 0.6888(2) 0.0400(6) Uani d 1 . .
    H H5 0.6098 0.9166 0.7125 0.048 Uiso calc 1 . .
    C C6 0.5730(4) 0.6794(3) 0.7109(2) 0.0362(6) Uani d 1 . .
    H H6 0.6825 0.6174 0.7497 0.043 Uiso calc 1 . .
    C C7 0.4555(3) 0.5897(3) 0.6759(2) 0.0303(5) Uani d 1 . .
    C C8 0.6908(4) 0.3131(3) 0.8091(2) 0.0328(5) Uani d 1 . .
    C C9 0.6355(4) 0.3133(3) 0.9291(2) 0.0378(6) Uani d 1 . .
    H H9 0.5055 0.3396 0.9548 0.045 Uiso calc 1 . .
    C C10 0.7722(4) 0.2748(4) 1.0114(2) 0.0405(6) Uani d 1 . .
    H H10 0.7343 0.2740 1.0921 0.049 Uiso calc 1 . .
    C C11 0.9646(4) 0.2375(3) 0.9731(2) 0.0335(6) Uani d 1 . .
    C C12 1.0216(4) 0.2340(4) 0.8540(3) 0.0447(7) Uani d 1 . .
    H H12 1.1518 0.2070 0.8288 0.054 Uiso calc 1 . .
    C C13 0.8857(4) 0.2704(4) 0.7719(3) 0.0461(7) Uani d 1 . .
    H H13 0.9246 0.2663 0.6915 0.055 Uiso calc 1 . .
    C C14 1.1122(4) 0.2104(4) 1.0605(3) 0.0450(7) Uani d 1 . .
loop_
    _atom_site_aniso_label
    _atom_site_aniso_U_11
    _atom_site_aniso_U_22
    _atom_site_aniso_U_33
    _atom_site_aniso_U_12
    _atom_site_aniso_U_13
    _atom_site_aniso_U_23
    S1 0.0441(4) 0.0305(4) 0.0495(4) -0.0120(3) -0.0242(3) -0.0013(3)
    F1 0.0508(12) 0.0796(15) 0.0942(17) 0.0002(10) -0.0385(11) -0.0105(12)
    F2 0.0770(15) 0.134(2) 0.0508(12) -0.0459(15) -0.0335(10) 0.0265(12)
    F3 0.057(5) 0.0356(19) 0.078(4) -0.0181(19) -0.034(4) -0.002(2)
    F3A 0.15(3) 0.034(3) 0.14(2) -0.024(7) -0.11(2) -0.002(6)
    O1 0.0417(10) 0.0349(10) 0.0504(11) -0.0126(8) -0.0228(8) -0.0039(8)
    O2 0.0356(10) 0.0404(10) 0.0559(12) -0.0100(8) -0.0219(8) -0.0055(9)
    C1 0.0336(13) 0.0385(14) 0.0295(12) -0.0123(10) -0.0104(10) 0.0000(10)
    C2 0.0343(13) 0.0335(12) 0.0293(12) -0.0112(10) -0.0075(9) -0.0039(9)
    C3 0.0381(13) 0.0339(13) 0.0410(14) -0.0075(11) -0.0138(11) -0.0026(10)
    C4 0.0456(15) 0.0300(13) 0.0460(15) -0.0124(11) -0.0143(12) -0.0016(11)
    C5 0.0415(15) 0.0410(15) 0.0452(15) -0.0190(12) -0.0141(12) -0.0055(11)
    C6 0.0331(13) 0.0373(14) 0.0412(14) -0.0117(11) -0.0143(11) -0.0019(11)
    C7 0.0308(12) 0.0316(12) 0.0302(12) -0.0101(10) -0.0078(9) -0.0023(9)
    C8 0.0339(12) 0.0267(12) 0.0393(13) -0.0082(9) -0.0143(10) -0.0009(10)
    C9 0.0317(13) 0.0391(14) 0.0441(15) -0.0103(11) -0.0066(11) -0.0067(11)
    C10 0.0466(15) 0.0464(16) 0.0333(13) -0.0192(12) -0.0066(11) -0.0041(11)
    C11 0.0387(13) 0.0219(11) 0.0424(14) -0.0100(9) -0.0145(11) -0.0005(9)
    C12 0.0320(13) 0.0542(17) 0.0466(16) -0.0077(12) -0.0078(11) -0.0086(13)
    C13 0.0395(15) 0.0595(18) 0.0365(14) -0.0091(13) -0.0037(11) -0.0071(13)
    C14 0.0550(18) 0.0317(13) 0.0538(17) -0.0154(12) -0.0258(14) 0.0006(12)
_geom_special_details
;
 All esds (except the esd in the dihedral angle between two l.s. planes)
 are estimated using the full covariance matrix.  The cell esds are taken
 into account individually in the estimation of esds in distances, angles
 and torsion angles; correlations between esds in cell parameters are only
 used when they are defined by crystal symmetry.  An approximate (isotropic)
 treatment of cell esds is used for estimating esds involving l.s. planes.
;
loop_
    _geom_bond_atom_site_label_1
    _geom_bond_atom_site_label_2
    _geom_bond_site_symmetry_2
    _geom_bond_distance
    _geom_bond_publ_flag
    S1 C7 . 1.782(2) ?
    S1 C8 . 1.783(2) ?
    F1 C14 . 1.328(4) ?
    F2 C14 . 1.322(4) ?
    F3 C14 . 1.343(8) ?
    F3A C14 . 1.35(2) ?
    O1 C1 . 1.218(3) ?
    O2 H2 . 0.8200 ?
    O2 C1 . 1.324(3) ?
    C1 C2 . 1.477(3) ?
    C2 C3 . 1.400(4) ?
    C2 C7 . 1.404(3) ?
    C3 H3 . 0.9300 ?
    C3 C4 . 1.383(4) ?
    C4 H4 . 0.9300 ?
    C4 C5 . 1.381(4) ?
    C5 H5 . 0.9300 ?
    C5 C6 . 1.387(4) ?
    C6 H6 . 0.9300 ?
    C6 C7 . 1.396(3) ?
    C8 C9 . 1.381(4) ?
    C8 C13 . 1.390(4) ?
    C9 H9 . 0.9300 ?
    C9 C10 . 1.384(4) ?
    C10 H10 . 0.9300 ?
    C10 C11 . 1.378(4) ?
    C11 C12 . 1.375(4) ?
    C11 C14 . 1.496(4) ?
    C12 H12 . 0.9300 ?
    C12 C13 . 1.380(4) ?
    C13 H13 . 0.9300 ?
loop_
    _geom_angle_atom_site_label_1
    _geom_angle_atom_site_label_2
    _geom_angle_atom_site_label_3
    _geom_angle_site_symmetry_1
    _geom_angle_site_symmetry_3
    _geom_angle
    _geom_angle_publ_flag
    C7 S1 C8 . . 101.59(11) ?
    C1 O2 H2 . . 109.5 ?
    O1 C1 O2 . . 122.6(2) ?
    O1 C1 C2 . . 123.3(2) ?
    O2 C1 C2 . . 114.1(2) ?
    C3 C2 C1 . . 118.3(2) ?
    C3 C2 C7 . . 119.4(2) ?
    C7 C2 C1 . . 122.3(2) ?
    C2 C3 H3 . . 119.2 ?
    C4 C3 C2 . . 121.6(2) ?
    C4 C3 H3 . . 119.2 ?
    C3 C4 H4 . . 120.6 ?
    C5 C4 C3 . . 118.8(2) ?
    C5 C4 H4 . . 120.6 ?
    C4 C5 H5 . . 119.7 ?
    C4 C5 C6 . . 120.7(2) ?
    C6 C5 H5 . . 119.7 ?
    C5 C6 H6 . . 119.5 ?
    C5 C6 C7 . . 121.1(2) ?
    C7 C6 H6 . . 119.5 ?
    C2 C7 S1 . . 120.83(18) ?
    C6 C7 S1 . . 120.71(19) ?
    C6 C7 C2 . . 118.5(2) ?
    C9 C8 S1 . . 120.1(2) ?
    C9 C8 C13 . . 119.2(2) ?
    C13 C8 S1 . . 120.6(2) ?
    C8 C9 H9 . . 119.7 ?
    C8 C9 C10 . . 120.5(2) ?
    C10 C9 H9 . . 119.7 ?
    C9 C10 H10 . . 120.2 ?
    C11 C10 C9 . . 119.7(2) ?
    C11 C10 H10 . . 120.2 ?
    C10 C11 C14 . . 120.1(2) ?
    C12 C11 C10 . . 120.3(2) ?
    C12 C11 C14 . . 119.5(3) ?
    C11 C12 H12 . . 120.0 ?
    C11 C12 C13 . . 120.0(3) ?
    C13 C12 H12 . . 120.0 ?
    C8 C13 H13 . . 119.9 ?
    C12 C13 C8 . . 120.2(3) ?
    C12 C13 H13 . . 119.9 ?
    F1 C14 F3 . . 97.8(5) ?
    F1 C14 F3A . . 122(3) ?
    F1 C14 C11 . . 113.7(2) ?
    F2 C14 F1 . . 104.4(2) ?
    F2 C14 F3 . . 115.3(6) ?
    F2 C14 F3A . . 91(3) ?
    F2 C14 C11 . . 113.2(2) ?
    F3 C14 C11 . . 111.3(4) ?
    F3A C14 C11 . . 110.3(8) ?
loop_
    _geom_torsion_atom_site_label_1
    _geom_torsion_atom_site_label_2
    _geom_torsion_atom_site_label_3
    _geom_torsion_atom_site_label_4
    _geom_torsion_site_symmetry_1
    _geom_torsion_site_symmetry_2
    _geom_torsion_site_symmetry_3
    _geom_torsion_site_symmetry_4
    _geom_torsion
    _geom_torsion_publ_flag
    S1 C8 C9 C10 . . . . 178.6(2) ?
    S1 C8 C13 C12 . . . . -179.4(2) ?
    O1 C1 C2 C3 . . . . 165.0(3) ?
    O1 C1 C2 C7 . . . . -13.0(4) ?
    O2 C1 C2 C3 . . . . -13.7(3) ?
    O2 C1 C2 C7 . . . . 168.3(2) ?
    C1 C2 C3 C4 . . . . -177.4(2) ?
    C1 C2 C7 S1 . . . . -2.1(3) ?
    C1 C2 C7 C6 . . . . 177.6(2) ?
    C2 C3 C4 C5 . . . . -0.5(4) ?
    C3 C2 C7 S1 . . . . 179.85(19) ?
    C3 C2 C7 C6 . . . . -0.4(4) ?
    C3 C4 C5 C6 . . . . 0.0(4) ?
    C4 C5 C6 C7 . . . . 0.3(4) ?
    C5 C6 C7 S1 . . . . 179.6(2) ?
    C5 C6 C7 C2 . . . . -0.1(4) ?
    C7 S1 C8 C9 . . . . 89.1(2) ?
    C7 S1 C8 C13 . . . . -93.5(2) ?
    C7 C2 C3 C4 . . . . 0.7(4) ?
    C8 S1 C7 C2 . . . . -165.8(2) ?
    C8 S1 C7 C6 . . . . 14.5(2) ?
    C8 C9 C10 C11 . . . . 0.6(4) ?
    C9 C8 C13 C12 . . . . -2.0(4) ?
    C9 C10 C11 C12 . . . . -1.7(4) ?
    C9 C10 C11 C14 . . . . 174.9(2) ?
    C10 C11 C12 C13 . . . . 1.0(4) ?
    C10 C11 C14 F1 . . . . 151.3(3) ?
    C10 C11 C14 F2 . . . . 32.4(4) ?
    C10 C11 C14 F3 . . . . -99.4(7) ?
    C10 C11 C14 F3A . . . . -68(4) ?
    C11 C12 C13 C8 . . . . 0.9(5) ?
    C12 C11 C14 F1 . . . . -32.1(4) ?
    C12 C11 C14 F2 . . . . -151.0(3) ?
    C12 C11 C14 F3 . . . . 77.2(7) ?
    C12 C11 C14 F3A . . . . 109(4) ?
    C13 C8 C9 C10 . . . . 1.2(4) ?
    C14 C11 C12 C13 . . . . -175.6(3) ?
loop_
    _geom_hbond_atom_site_label_D
    _geom_hbond_atom_site_label_H
    _geom_hbond_atom_site_label_A
    _geom_hbond_site_symmetry_A
    _geom_hbond_distance_DH
    _geom_hbond_distance_HA
    _geom_hbond_distance_DA
    _geom_hbond_angle_DHA
    O2 H2 O1 2_566 0.82 1.86 2.677(3) 175
    C6 H6 F3 2_767 0.93 2.59 3.319(10) 136
    C6 H6 F3A 2_767 0.93 2.50 3.294(16) 144
_shelx_hkl_checksum     24940
_shelx_res_checksum     10349
_iucr_refine_instructions_details
;
TITL HSY-619 in P-1 #2
CELL 1.54184 7.30706 8.07903 11.38785 82.6783 83.6416 72.3094
ZERR 2 0.00046 0.00074 0.00112 0.0079 0.0071 0.0072
LATT 1
SFAC C H O F S
UNIT 30 22 4 6 2
EQIV $1 -X,1-Y,1-Z
EQIV $2 2-X,1-Y,2-Z
L.S. 10
PLAN  10
HTAB O2 O1_$1
HTAB C6 F3_$2
HTAB C6 F3A_$2
REM reset to P-1 #2
BOND $h
MORE -1
fmap 2
acta
CONF
OMIT 0 2 1
REM <HKL>J:/yathirajan%202013/HSY-619-jpj-MK/HSY-619.hkl</HKL>
WGHT    0.088900    0.231200
EXTI    0.004356
FVAR       9.32889   0.60743
S1    5    0.514024    0.358211    0.704045    11.00000    0.04409    0.03053 =
         0.04950   -0.00127   -0.02415   -0.01198
F1    4    1.283233    0.104117    1.027960    11.00000    0.05078    0.07957 =
         0.09420   -0.01046   -0.03854    0.00020
F2    4    1.064768    0.139205    1.165949    11.00000    0.07697    0.13414 =
         0.05077    0.02646   -0.03353   -0.04593
PART 1
F3    4    1.166420    0.354905    1.061345    21.00000    0.05718    0.03558 =
         0.07848   -0.00240   -0.03429   -0.01811
PART 0
PART 2
F3A   4    1.094253    0.361349    1.105573   -21.00000    0.14846    0.03385 =
         0.13888   -0.00237   -0.11291   -0.02399
PART 0
O1    3    0.204742    0.445793    0.565122    11.00000    0.04170    0.03490 =
         0.05042   -0.00394   -0.02277   -0.01264
O2    3   -0.003510    0.712181    0.540637    11.00000    0.03558    0.04041 =
         0.05586   -0.00546   -0.02186   -0.00999
AFIX 147
H2    2   -0.064646    0.659160    0.512120    11.00000   -1.50000
AFIX   0
C1    1    0.161965    0.602078    0.573299    11.00000    0.03365    0.03851 =
         0.02950   -0.00002   -0.01039   -0.01227
C2    1    0.290711    0.686127    0.617689    11.00000    0.03425    0.03348 =
         0.02929   -0.00386   -0.00751   -0.01124
C3    1    0.248702    0.867848    0.597258    11.00000    0.03810    0.03388 =
         0.04098   -0.00261   -0.01376   -0.00747
AFIX  43
H3    2    0.138706    0.931535    0.559457    11.00000   -1.20000
AFIX   0
C4    1    0.366841    0.954960    0.631936    11.00000    0.04564    0.03002 =
         0.04605   -0.00158   -0.01433   -0.01242
AFIX  43
H4    2    0.337531    1.075707    0.617211    11.00000   -1.20000
AFIX   0
C5    1    0.529101    0.859536    0.688812    11.00000    0.04153    0.04097 =
         0.04516   -0.00551   -0.01415   -0.01903
AFIX  43
H5    2    0.609767    0.916588    0.712526    11.00000   -1.20000
AFIX   0
C6    1    0.572998    0.679400    0.710936    11.00000    0.03311    0.03734 =
         0.04121   -0.00195   -0.01427   -0.01166
AFIX  43
H6    2    0.682525    0.617375    0.749726    11.00000   -1.20000
AFIX   0
C7    1    0.455495    0.589734    0.675937    11.00000    0.03076    0.03159 =
         0.03021   -0.00234   -0.00780   -0.01007
C8    1    0.690817    0.313089    0.809139    11.00000    0.03386    0.02675 =
         0.03932   -0.00088   -0.01428   -0.00817
C9    1    0.635547    0.313334    0.929095    11.00000    0.03168    0.03913 =
         0.04413   -0.00669   -0.00662   -0.01034
AFIX  43
H9    2    0.505531    0.339613    0.954780    11.00000   -1.20000
AFIX   0
C10   1    0.772169    0.274772    1.011381    11.00000    0.04659    0.04638 =
         0.03328   -0.00407   -0.00662   -0.01920
AFIX  43
H10   2    0.734254    0.274006    1.092098    11.00000   -1.20000
AFIX   0
C11   1    0.964580    0.237529    0.973144    11.00000    0.03873    0.02191 =
         0.04244   -0.00046   -0.01453   -0.01000
C12   1    1.021607    0.233964    0.854036    11.00000    0.03204    0.05416 =
         0.04660   -0.00860   -0.00779   -0.00775
AFIX  43
H12   2    1.151829    0.207016    0.828801    11.00000   -1.20000
AFIX   0
C13   1    0.885672    0.270360    0.771929    11.00000    0.03950    0.05946 =
         0.03648   -0.00709   -0.00375   -0.00910
AFIX  43
H13   2    0.924594    0.266274    0.691514    11.00000   -1.20000
AFIX   0
C14   1    1.112232    0.210450    1.060468    11.00000    0.05505    0.03173 =
         0.05376    0.00062   -0.02578   -0.01537
HKLF 4
REM  HSY-619 in P-1 #2
REM R1 =  0.0540 for    2049 Fo > 4sig(Fo)  and  0.0622 for all    2419 data
REM    193 parameters refined using      0 restraints
END
WGHT      0.0889      0.2312
REM Highest difference peak  0.713,  deepest hole -0.377,  1-sigma level  0.076
Q1    1   1.2529  0.2194  1.0428  11.00000  0.05    0.71
Q2    1   1.0229  0.2542  1.1600  11.00000  0.05    0.57
Q3    1   1.1351  0.0999  1.1170  11.00000  0.05    0.30
Q4    1   0.4658  0.3851  0.7808  11.00000  0.05    0.26
Q5    1   0.3859  0.6228  0.6411  11.00000  0.05    0.26
Q6    1   0.9985  0.2818  0.9119  11.00000  0.05    0.23
Q7    1   0.3779  1.0538  0.5774  11.00000  0.05    0.23
Q8    1   0.7932  0.3341  0.7929  11.00000  0.05    0.23
Q9    1  -0.0398  0.8501  0.5537  11.00000  0.05    0.22
Q10   1   0.1636  0.4570  0.4989  11.00000  0.05    0.22
;
