# Supplementary material for: 2-[4-(Tri­fluoro­meth­yl)phenyl­sulfan­yl]benzoic acid
Source: Acta Crystallogr Sect E Struct Rep Online. 2013 Oct 26;69(Pt 11):o1704. doi: 10.1107/S1600536813028778 (PMC3884354; doi:10.1107/S1600536813028778)
Supplement: Supplementary file 2 [file e-69-o1704-Isup2.hkl]

#
# h,k,l, Fc-squared, Fo-squared, sigma(Fo-squared), status flag
#
data_I
_shelx_refln_list_code          4
_shelx_F_calc_maximum      126.50
_exptl_crystal_F_000       304.00
_reflns_d_resolution_high  0.8096

loop_
 _space_group_symop_operation_xyz
 'x, y, z'
 '-x, -y, -z'

_cell_length_a     7.3071
_cell_length_b     8.0790
_cell_length_c    11.3878
_cell_angle_alpha  82.678
_cell_angle_beta   83.642
_cell_angle_gamma  72.309

_shelx_F_squared_multiplier     1.000

loop_
 _refln_index_h
 _refln_index_k
 _refln_index_l
 _refln_F_squared_calc
 _refln_F_squared_meas
 _refln_F_squared_sigma
 _refln_observed_status
   1   0   0         27.79         33.83         1.76 o
   2   0   0        499.20        513.47        25.12 o
   3   0   0         64.94         59.16         1.92 o
   4   0   0        647.78        727.86        25.42 o
   5   0   0         74.52         74.78         6.73 o
   6   0   0        110.72        111.69         5.20 o
   7   0   0          0.15          0.72         1.58 o
   8   0   0         18.67         19.78         2.97 o
  -8   1   0         22.91         21.29         2.74 o
  -7   1   0          0.20          3.53         1.27 o
  -6   1   0         37.54         37.97         2.99 o
  -5   1   0          2.33          1.48         1.21 o
  -4   1   0         35.77         46.06         3.22 o
  -3   1   0       1639.57       1768.76        36.22 o
  -2   1   0         96.88        113.64         2.86 o
  -1   1   0         22.16         27.64         1.36 o
   0   1   0        980.72        870.10        40.33 o
   1   1   0       1155.06       1126.98        22.00 o
   2   1   0       1129.39       1136.95        21.81 o
   3   1   0        298.59        306.28         6.58 o
   4   1   0         42.19         31.98         2.50 o
   5   1   0         24.04         24.75         3.72 o
   6   1   0        198.71        190.95         5.96 o
   7   1   0          2.98          2.58         1.18 o
   8   1   0          3.87         12.73         6.56 o
  -7   2   0          7.59          6.54         1.93 o
  -6   2   0        201.44        172.99        11.90 o
  -5   2   0         68.84         70.25         4.98 o
  -4   2   0          0.08          1.91         1.23 o
  -3   2   0         17.91         27.30         3.90 o
  -2   2   0       1288.30       1232.03       127.26 o
  -1   2   0        104.06        132.90         6.32 o
   0   2   0       4352.75       3921.47        76.22 o
   1   2   0       3054.02       3854.38       103.99 o
   2   2   0        213.76        213.86         7.30 o
   3   2   0        865.98       1022.41        32.31 o
   4   2   0        547.76        632.02        16.87 o
   5   2   0         36.82         33.63         3.03 o
   6   2   0        145.90        148.34         4.55 o
   7   2   0        184.54        178.35         5.77 o
   8   2   0          0.21          5.45         3.11 o
  -7   3   0          3.14          4.95         1.42 o
  -6   3   0         99.87         99.69         8.43 o
  -5   3   0         11.47          9.73         2.77 o
  -4   3   0         89.92         87.20         7.65 o
  -3   3   0        194.97        205.61        24.73 o
  -2   3   0        275.29        334.54        15.11 o
  -1   3   0         19.02         24.05         3.01 o
   0   3   0       1640.18       1890.05        54.98 o
   1   3   0       2962.72       3138.44        87.61 o
   2   3   0         11.77          5.29         1.03 o
   3   3   0        124.10        144.90         8.61 o
   4   3   0        144.45        173.46        10.34 o
   5   3   0         54.27         43.07         5.13 o
   6   3   0         85.18         91.57         4.63 o
   7   3   0          8.63          5.61         1.09 o
   8   3   0          8.34         13.50         5.60 o
  -6   4   0         14.55         15.41         2.94 o
  -5   4   0        184.44        186.46        12.31 o
  -4   4   0        159.10        132.63        10.17 o
  -3   4   0        436.26        507.57        22.67 o
  -2   4   0          1.51          1.25         1.16 o
  -1   4   0        141.42        150.82         8.84 o
   0   4   0        728.10        838.15        29.05 o
   1   4   0       2755.15       2749.51       142.34 o
   2   4   0         50.96         58.31         3.56 o
   3   4   0        605.77        584.32        15.26 o
   4   4   0          5.04          0.45         1.09 o
   5   4   0        211.21        230.56        13.67 o
   6   4   0          5.37          5.46         1.10 o
   7   4   0         12.04          5.43         2.31 o
   8   4   0         20.15         21.82         3.51 o
  -6   5   0          1.09          1.20         0.78 o
  -5   5   0          5.84          7.81         2.22 o
  -4   5   0         17.39         13.18         2.14 o
  -3   5   0        437.42        478.97        15.16 o
  -2   5   0         38.43         40.93         5.44 o
  -1   5   0          1.42          3.97         1.51 o
   0   5   0        125.99        173.47        10.59 o
   1   5   0         22.31         17.51         2.04 o
   2   5   0        394.37        372.50        35.86 o
   3   5   0         36.34         33.70         3.06 o
   4   5   0          6.04          4.16         1.95 o
   5   5   0          3.53          3.29         0.83 o
   6   5   0         44.43         34.49         4.99 o
   7   5   0         22.91         23.89         2.71 o
   8   5   0          2.83          3.06         1.39 o
  -5   6   0         44.07         41.34         3.47 o
  -4   6   0         36.54         36.98         3.06 o
  -3   6   0         41.04         52.33         6.00 o
  -2   6   0         51.02         62.81         6.76 o
  -1   6   0        100.89         90.07         7.96 o
   0   6   0         11.97          6.09         1.52 o
   1   6   0        373.77        380.82        18.29 o
   2   6   0          5.03          2.94         1.33 o
   3   6   0          2.53          2.84         1.79 o
   4   6   0         66.53         72.49         7.57 o
   5   6   0         10.29         12.85         1.74 o
   6   6   0         15.23         10.45         2.85 o
   7   6   0         28.30         27.73         2.74 o
   8   6   0          4.49          3.04         0.78 o
  -3   7   0         58.38         55.74         5.47 o
  -2   7   0          2.26          1.14         1.28 o
  -1   7   0         13.06         12.14         3.05 o
   0   7   0          9.67         18.87         2.48 o
   1   7   0         35.49         42.69         3.77 o
   2   7   0        472.43        413.43        19.66 o
   3   7   0         34.45         31.47         4.74 o
   4   7   0        184.19        212.35         8.97 o
   5   7   0          9.36         10.60         1.87 o
   6   7   0         54.80         54.75         5.83 o
   7   7   0          4.44          6.14         1.95 o
  -2   8   0         13.16         16.91         2.88 o
  -1   8   0         40.01         49.62         5.35 o
   0   8   0          6.95          4.71         1.85 o
   1   8   0        102.85         94.46         8.45 o
   2   8   0        195.02        229.15        13.47 o
   3   8   0         91.61         99.20         8.39 o
   4   8   0         32.93         36.88         4.81 o
   5   8   0         75.31         84.10         4.71 o
   6   8   0         12.97         12.14         2.41 o
   7   8   0         39.82         54.57         4.14 o
  -1   9   0          1.21          1.07         0.82 o
   0   9   0         14.42         15.07         2.33 o
   1   9   0          5.03          1.50         1.00 o
   2   9   0          0.08         -0.57         1.25 o
   3   9   0          1.23          0.76         1.27 o
   4   9   0          0.60          1.03         1.04 o
   5   9   0          4.42          3.78         1.15 o
  -5  -9   1         19.32         22.05         2.48 o
  -4  -9   1         71.71         71.11         3.80 o
  -3  -9   1        155.55        178.97        10.03 o
  -2  -9   1         19.50         19.30         3.09 o
  -1  -9   1         58.40         74.54         5.50 o
   0  -9   1          2.64          3.54         1.25 o
  -6  -8   1          0.62          0.80         0.91 o
  -5  -8   1         14.78         15.85         1.58 o
  -4  -8   1         64.00         65.99         6.38 o
  -3  -8   1          1.13          0.88         1.26 o
  -2  -8   1        121.52        120.36         9.24 o
  -1  -8   1          1.11          0.91         1.08 o
   0  -8   1        134.79        109.65         8.32 o
   1  -8   1         10.59         18.88         3.35 o
   2  -8   1          8.98         12.04         2.34 o
  -7  -7   1         15.99         15.88         1.78 o
  -6  -7   1          0.64          0.13         0.79 o
  -5  -7   1         49.57         48.99         3.92 o
  -4  -7   1          0.81          0.67         2.07 o
  -3  -7   1          2.21          1.83         1.52 o
  -2  -7   1          8.00          7.67         2.38 o
  -1  -7   1         67.80         63.21         4.61 o
   0  -7   1         75.60         94.85         5.70 o
   1  -7   1         86.35        100.72         8.62 o
   2  -7   1         11.99          8.28         2.58 o
   3  -7   1          2.79          2.39         1.35 o
  -8  -6   1          5.44          5.30         1.32 o
  -7  -6   1         31.69         34.89         2.98 o
  -6  -6   1         16.34         17.57         2.41 o
  -5  -6   1        347.61        347.27        15.51 o
  -4  -6   1        532.10        533.13        18.45 o
  -3  -6   1         11.48         11.08         1.96 o
  -2  -6   1        704.27        665.67        26.77 o
  -1  -6   1         37.29         21.62         3.77 o
   0  -6   1         60.48         80.71         7.32 o
   1  -6   1        145.55        135.06        10.08 o
   2  -6   1         27.04         26.76         4.46 o
   3  -6   1          2.87          1.45         1.30 o
   4  -6   1        229.95        264.07         9.11 o
  -8  -5   1         31.74         32.33         3.71 o
  -7  -5   1          3.08          2.13         0.98 o
  -6  -5   1        129.30         98.99         5.88 o
  -5  -5   1          0.09          0.31         0.59 o
  -4  -5   1         57.83         65.47         6.75 o
  -3  -5   1        216.83        226.54        11.18 o
  -2  -5   1       1306.70       1514.06        42.91 o
  -1  -5   1          0.57          1.30         1.38 o
   0  -5   1          5.58          7.26         2.29 o
   1  -5   1        184.86        219.08        12.43 o
   2  -5   1         15.91         14.73         3.29 o
   3  -5   1         68.60         75.78         6.20 o
   4  -5   1         41.25         55.68         4.29 o
   5  -5   1         52.92         51.60         5.34 o
   6  -5   1          4.83          5.06         0.89 o
  -8  -4   1          3.90          7.05         1.41 o
  -7  -4   1         38.25         40.93         2.88 o
  -6  -4   1         21.91         18.82         2.08 o
  -5  -4   1          9.95         17.73         3.61 o
  -4  -4   1         44.16         52.99         5.79 o
  -3  -4   1          0.92          0.99         1.06 o
  -2  -4   1          0.07          0.33         0.65 o
  -1  -4   1         24.21         25.97         2.24 o
   0  -4   1          0.68          5.03         1.70 o
   1  -4   1         92.35        117.81         8.14 o
   2  -4   1         16.89         13.98         3.06 o
   3  -4   1          4.45          1.87         1.53 o
   4  -4   1          0.21         -0.68         1.55 o
   5  -4   1        140.09        132.67        10.19 o
   6  -4   1          9.93         12.64         2.77 o
  -8  -3   1         17.57         25.50         2.73 o
  -7  -3   1          1.14          0.09         0.85 o
  -6  -3   1         41.47         34.15         2.77 o
  -5  -3   1         10.37         16.78         3.42 o
  -4  -3   1        629.68        664.94        25.18 o
  -3  -3   1         21.57         36.18         3.14 o
  -2  -3   1        483.17        470.18        38.06 o
  -1  -3   1         78.30         75.36         3.50 o
   0  -3   1        231.75        253.95         7.26 o
   1  -3   1        238.91        233.49        26.20 o
   2  -3   1        219.19        268.51        13.53 o
   3  -3   1         17.72         18.93         2.49 o
   4  -3   1          2.66          3.13         1.41 o
   5  -3   1         29.27         23.06         4.25 o
   6  -3   1          3.46          2.66         1.82 o
   7  -3   1          3.09          3.08         0.80 o
  -8  -2   1         92.21         92.57         4.88 o
  -7  -2   1          1.51          0.16         0.81 o
  -6  -2   1          7.00          7.28         1.32 o
  -5  -2   1        554.99        586.22        23.53 o
  -4  -2   1        156.78        135.27         5.83 o
  -3  -2   1         49.03         58.05         4.80 o
  -2  -2   1       1386.22       1472.97        26.73 o
  -1  -2   1       5292.25       5138.50        79.02 o
   0  -2   1          6.29         11.86         1.36 o
   1  -2   1        134.23        158.63        12.57 o
   2  -2   1        173.23        230.24         9.67 o
   3  -2   1          1.04          2.66         0.88 o
   4  -2   1        638.59        599.06        23.56 o
   5  -2   1        186.81        160.70         7.85 o
   6  -2   1         45.55         39.99         5.50 o
   7  -2   1         72.67         81.40         6.74 o
  -8  -1   1         73.07         73.15         7.26 o
  -7  -1   1         74.88         75.90         5.07 o
  -6  -1   1          1.56          0.69         0.87 o
  -5  -1   1         97.32         94.29         5.14 o
  -4  -1   1          8.83         10.79         1.52 o
  -3  -1   1          6.61          8.30         0.86 o
  -2  -1   1        185.08        177.25         3.43 o
  -1  -1   1         10.82         13.83         0.81 o
   0  -1   1        993.12        910.19        21.26 o
   1  -1   1       1230.49       1070.81        53.22 o
   2  -1   1         47.55         43.72         4.54 o
   3  -1   1          3.68          0.87         0.59 o
   4  -1   1         95.08        115.55         7.89 o
   5  -1   1          2.75          2.80         1.58 o
   6  -1   1        282.49        286.01        10.25 o
   7  -1   1         42.75         42.49         4.97 o
   8  -1   1         18.71         17.76         2.58 o
  -8   0   1         15.12         20.13         6.25 o
  -7   0   1          1.52          0.51         1.70 o
  -6   0   1        167.94        170.72         6.59 o
  -5   0   1          6.45          6.88         2.08 o
  -4   0   1         31.49         22.41         2.01 o
  -3   0   1       1715.72       1795.97        29.61 o
  -2   0   1         13.20         10.21         0.61 o
  -1   0   1       1744.20       1842.89        35.28 o
   1   0   1        362.29        427.92         8.85 o
   2   0   1        234.66        225.62         8.19 o
   3   0   1        240.66        269.44        10.33 o
   4   0   1        262.63        268.06        12.46 o
   5   0   1        191.98        185.28        11.17 o
   6   0   1          9.60          6.53         1.64 o
   7   0   1          7.63         11.94         3.39 o
   8   0   1          9.47          6.49         1.89 o
  -8   1   1         15.95         15.92         2.25 o
  -7   1   1          1.63          2.90         2.01 o
  -6   1   1          1.02          1.41         1.01 o
  -5   1   1         37.04         26.74         4.04 o
  -4   1   1        231.60        214.87         7.79 o
  -3   1   1         88.50        100.45         6.17 o
  -2   1   1       1094.73       1107.79        41.65 o
  -1   1   1        332.80        329.36         7.60 o
   0   1   1        360.93        294.41         9.12 o
   1   1   1         82.75         90.64         2.49 o
   2   1   1        620.43        632.00        17.57 o
   3   1   1        135.51        155.77         4.21 o
   4   1   1        225.86        237.42         6.10 o
   5   1   1        194.77        193.56        11.11 o
   6   1   1        504.14        484.23        12.43 o
   7   1   1         24.12         22.97         2.94 o
   8   1   1          1.72          1.33         1.19 o
  -7   2   1         48.03         48.96         5.02 o
  -6   2   1          3.07          1.45         1.24 o
  -5   2   1        136.32        135.38        14.41 o
  -4   2   1         61.75         54.00         5.41 o
  -3   2   1         34.38         45.63         4.66 o
  -2   2   1        149.89        168.25        17.26 o
  -1   2   1        111.90         94.83        12.12 o
   1   2   1         85.13         91.39         9.50 o
   2   2   1          6.26         10.42         0.93 o
   3   2   1       2413.93       2478.30       107.02 o
   4   2   1        632.10        691.28        26.19 o
   5   2   1          7.50          5.37         1.30 o
   6   2   1        206.42        179.71         5.73 o
   7   2   1        712.96        646.27        15.33 o
   8   2   1         69.61         78.91         6.70 o
  -7   3   1          8.41          7.14         1.77 o
  -6   3   1          9.61          9.29         2.60 o
  -5   3   1         50.31         42.87         5.78 o
  -4   3   1          1.56          4.88         1.91 o
  -3   3   1        133.83        127.03         9.13 o
  -2   3   1        524.21        466.06        18.95 o
  -1   3   1        171.18        178.76         8.40 o
   0   3   1        850.82        743.91        24.00 o
   1   3   1       2773.59       1709.88        49.53 o
   2   3   1        276.95        272.94         7.70 o
   3   3   1        462.17        440.25        16.91 o
   4   3   1         66.38         79.80         6.52 o
   5   3   1          1.70          2.89         1.43 o
   6   3   1         28.12         23.98         1.96 o
   7   3   1        141.08        136.37         5.79 o
   8   3   1          0.37          4.95         6.97 o
  -6   4   1          6.97          5.28         1.87 o
  -5   4   1         83.49         75.25         7.50 o
  -4   4   1         41.93         43.56         5.68 o
  -3   4   1        495.19        431.43        20.35 o
  -2   4   1        280.43        297.13        15.21 o
  -1   4   1         86.90         89.05         5.71 o
   0   4   1        110.50        133.07         7.97 o
   1   4   1        211.60        227.57        11.02 o
   2   4   1        125.11        109.77         4.88 o
   3   4   1          1.99          8.24         4.85 o
   4   4   1        144.67        166.17        10.40 o
   5   4   1         71.27         70.98         7.07 o
   6   4   1         10.87          7.49         1.15 o
   7   4   1          3.25          1.62         1.28 o
   8   4   1          0.00          3.62         2.79 o
  -6   5   1         18.88         22.26         2.58 o
  -5   5   1          5.79          8.86         2.34 o
  -4   5   1          5.67          5.69         2.11 o
  -3   5   1         62.69         51.61         4.20 o
  -2   5   1         21.09         21.47         4.00 o
  -1   5   1        163.49        167.37        10.99 o
   0   5   1          0.59          1.79         0.90 o
   1   5   1       3093.76       3048.32        88.43 o
   2   5   1        186.77        188.62        12.40 o
   3   5   1        135.97        138.65         9.26 o
   4   5   1         94.15         84.52         7.61 o
   5   5   1        278.07        255.50         8.42 o
   6   5   1         49.84         52.69         3.04 o
   7   5   1        254.33        234.24         8.69 o
   8   5   1          6.57         10.35         2.19 o
  -5   6   1          1.16          0.71         0.70 o
  -4   6   1         15.44         22.34         2.37 o
  -3   6   1          0.80          1.30         1.59 o
  -2   6   1         47.94         41.41         5.52 o
  -1   6   1          9.69         10.82         2.73 o
   0   6   1         27.13         13.63         3.01 o
   1   6   1        622.74        599.53        24.72 o
   2   6   1        109.07        131.64         5.60 o
   3   6   1        698.07        650.05        25.72 o
   4   6   1        607.13        597.31        14.27 o
   5   6   1          2.92          2.59         1.18 o
   6   6   1         42.63         37.99         5.29 o
   7   6   1        142.78        141.19         9.61 o
   8   6   1         59.41         58.87         4.60 o
  -3   7   1          0.18         -0.13         1.22 o
  -2   7   1          9.59          8.19         2.46 o
  -1   7   1        237.10        226.00        13.63 o
   0   7   1         90.07         79.67         5.56 o
   1   7   1         17.94          7.86         1.62 o
   2   7   1         14.68          5.38         2.20 o
   3   7   1         14.64         15.14         2.95 o
   4   7   1         99.07        106.14         6.05 o
   5   7   1         10.41          8.20         2.42 o
   6   7   1         15.33         13.53         3.01 o
   7   7   1         11.25          9.01         2.40 o
  -2   8   1         35.01         26.33         3.51 o
  -1   8   1        102.47        113.06         8.34 o
   0   8   1         26.54         22.33         3.76 o
   1   8   1        222.57        273.28        10.16 o
   2   8   1         63.46         59.74         6.46 o
   3   8   1         24.34         23.02         4.06 o
   4   8   1         23.23         19.43         3.56 o
   5   8   1         32.06         35.65         3.06 o
   6   8   1         50.11         47.45         4.77 o
   7   8   1          2.02          1.42         0.94 o
  -1   9   1          0.19          0.28         0.64 o
   0   9   1         66.65         76.15         5.55 o
   1   9   1         24.66         20.21         2.95 o
   2   9   1        302.95        290.13        13.94 o
   3   9   1         35.01         38.88         4.54 o
   4   9   1         31.86         28.44         3.71 o
   5   9   1          1.37          3.91         1.25 o
  -4  -9   2         20.70         22.74         2.02 o
  -3  -9   2         46.47         49.22         4.65 o
  -2  -9   2         10.68          8.81         2.01 o
  -1  -9   2          0.06          1.70         0.94 o
   0  -9   2         33.63         20.96         2.37 o
  -6  -8   2         41.59         45.96         3.86 o
  -5  -8   2         34.00         34.74         2.24 o
  -4  -8   2         53.82         56.58         5.67 o
  -3  -8   2         92.98         92.15         7.84 o
  -2  -8   2          0.30         -0.04         1.23 o
  -1  -8   2         64.92         71.95         6.68 o
   0  -8   2        138.63        162.46         6.93 o
   1  -8   2         30.80         30.10         3.95 o
   2  -8   2        101.84        129.17         7.62 o
  -7  -7   2         16.26         16.23         2.22 o
  -6  -7   2          0.87          0.43         1.03 o
  -5  -7   2         79.97         75.89         8.35 o
  -4  -7   2        116.99        116.24         6.26 o
  -3  -7   2         93.36         82.86         7.79 o
  -2  -7   2          2.30          4.50         1.84 o
  -1  -7   2          1.49          4.17         1.77 o
   0  -7   2         13.36          9.54         1.79 o
   1  -7   2          1.81          1.10         1.44 o
   2  -7   2        134.92        152.89        10.39 o
   3  -7   2         54.84         60.83         5.48 o
  -8  -6   2         80.13         95.69         5.31 o
  -7  -6   2          0.61          0.88         0.72 o
  -6  -6   2         21.70         16.11         2.31 o
  -5  -6   2        159.75        153.98         7.62 o
  -4  -6   2        106.49        104.29         4.94 o
  -3  -6   2        100.82         94.49        13.41 o
  -2  -6   2          6.55          3.59         1.83 o
  -1  -6   2          0.00         -0.14         0.83 o
   0  -6   2          6.84          8.47         1.38 o
   1  -6   2          1.77          4.37         1.81 o
   2  -6   2          2.18          2.43         1.95 o
   3  -6   2         33.25         36.12         4.95 o
   4  -6   2        125.73        131.89         5.83 o
  -8  -5   2         28.90         24.77         2.09 o
  -7  -5   2         76.10         78.87         4.82 o
  -6  -5   2         59.70         57.39         4.45 o
  -5  -5   2          1.98          3.33         1.08 o
  -4  -5   2        387.48        358.17        17.85 o
  -3  -5   2          0.91          0.52         0.80 o
  -2  -5   2        138.30        146.24         8.08 o
  -1  -5   2         10.13         12.98         2.96 o
   0  -5   2        182.31        185.80        12.05 o
   1  -5   2         42.48         60.19         6.41 o
   2  -5   2        420.54        433.15        20.17 o
   3  -5   2         61.32         60.57         4.58 o
   4  -5   2          9.16          7.38         1.66 o
   5  -5   2          0.70          0.07         0.92 o
  -8  -4   2         12.55          8.68         1.44 o
  -7  -4   2         79.01         78.83         4.90 o
  -6  -4   2         45.41         41.46         3.10 o
  -5  -4   2         32.50         23.09         4.16 o
  -4  -4   2         98.92        116.93         8.92 o
  -3  -4   2        256.73        289.26         9.97 o
  -2  -4   2        465.97        561.78        15.32 o
  -1  -4   2        553.98        654.95        24.74 o
   0  -4   2         15.54         17.20         3.17 o
   1  -4   2          9.22         10.82         1.83 o
   2  -4   2       1542.54       1516.72        50.84 o
   3  -4   2        406.48        399.62        32.08 o
   4  -4   2        578.74        609.50        25.99 o
   5  -4   2          6.54          8.15         2.60 o
   6  -4   2          7.56          7.91         2.06 o
  -8  -3   2          8.92         10.02         1.78 o
  -7  -3   2          1.71          0.22         0.88 o
  -6  -3   2          2.47         -0.56         0.90 o
  -5  -3   2         82.71         82.54         7.66 o
  -4  -3   2        117.88        133.78         9.22 o
  -3  -3   2        727.37        741.22        18.21 o
  -2  -3   2          7.85          7.68         1.04 o
  -1  -3   2       1143.73       1442.79        33.46 o
   0  -3   2         16.38         12.12         1.64 o
   1  -3   2       1465.95       1583.94        34.33 o
   2  -3   2          3.35          3.72         1.00 o
   3  -3   2         60.42         63.20         6.59 o
   4  -3   2         25.55         29.10         3.14 o
   5  -3   2        637.24        612.01        26.39 o
   6  -3   2         26.90         25.28         4.22 o
   7  -3   2          9.30         11.08         1.14 o
  -8  -2   2        135.57        163.68        10.28 o
  -7  -2   2        227.18        223.38         7.68 o
  -6  -2   2          4.96          5.09         2.16 o
  -5  -2   2          1.51          2.16         1.42 o
  -4  -2   2        965.04       1128.39        37.50 o
  -3  -2   2        362.22        369.52        10.90 o
  -2  -2   2          2.29          1.99         0.51 o
  -1  -2   2          0.24          1.13         0.40 o
   0  -2   2          2.36          4.58         0.83 o
   1  -2   2         25.98         28.98         2.47 o
   2  -2   2        315.73        333.04        32.53 o
   3  -2   2          6.66         17.13         2.88 o
   4  -2   2         16.60         14.05         2.92 o
   5  -2   2        252.11        210.37         9.17 o
   6  -2   2         34.38         35.32         5.16 o
   7  -2   2          1.58          1.55         0.80 o
  -8  -1   2          6.14          9.83         2.44 o
  -7  -1   2         90.67         87.70         6.62 o
  -6  -1   2         82.87         76.07         4.08 o
  -5  -1   2        108.39        109.74         7.97 o
  -4  -1   2        180.91        173.38         6.74 o
  -3  -1   2        203.46        204.62         4.71 o
  -2  -1   2         73.84         68.55         2.15 o
  -1  -1   2        861.81        882.92        14.80 o
   0  -1   2        303.52        255.17        19.80 o
   1  -1   2         67.16         51.16         3.30 o
   2  -1   2        648.41        712.88        15.61 o
   3  -1   2        705.25        785.25        26.01 o
   4  -1   2          6.95          9.59         3.38 o
   5  -1   2        858.42        759.63        28.90 o
   6  -1   2        211.68        206.31         9.07 o
   7  -1   2          0.06          0.91         1.10 o
   8  -1   2          0.75         -0.72         1.14 o
  -8   0   2          2.20          3.93         2.04 o
  -7   0   2          0.31          0.11         1.84 o
  -6   0   2          0.08          4.18         1.46 o
  -5   0   2        110.25        124.37         8.77 o
  -4   0   2         93.20        112.09         5.00 o
  -3   0   2        234.60        222.46         5.77 o
  -2   0   2       1219.84       1257.97        16.10 o
  -1   0   2      16001.07      15030.44       393.50 o
   0   0   2        207.57        196.92         4.62 o
   1   0   2        154.90        152.21        10.35 o
   2   0   2       4280.21       3856.10        73.04 o
   3   0   2        465.09        547.72        15.38 o
   4   0   2         95.71         99.28        10.57 o
   5   0   2        689.83        662.69        25.77 o
   6   0   2          9.14          9.97         1.99 o
   7   0   2         53.65         56.02         6.16 o
   8   0   2          0.42         -1.74         1.74 o
  -7   1   2          9.63          6.55         2.15 o
  -6   1   2         50.80         44.57         4.07 o
  -5   1   2         34.16         25.85         3.97 o
  -4   1   2        441.34        456.01        13.03 o
  -3   1   2        490.78        451.28        16.98 o
  -2   1   2         17.19         20.52         1.22 o
  -1   1   2       1210.57       1400.34        27.71 o
   0   1   2       1034.11        886.17        37.63 o
   1   1   2       1670.61       1782.71        48.48 o
   2   1   2         27.68         38.32         1.78 o
   3   1   2        660.98        733.90        13.46 o
   4   1   2          0.80          2.27         1.77 o
   5   1   2         32.44         35.63         4.41 o
   6   1   2        190.81        184.81         6.83 o
   7   1   2        183.17        178.06        10.78 o
   8   1   2         27.99         28.18         3.88 o
  -7   2   2         44.51         55.72         3.52 o
  -6   2   2         39.38         45.01         3.94 o
  -5   2   2         51.50         46.51         3.24 o
  -4   2   2          4.04          1.85         0.90 o
  -3   2   2       1054.38       1066.64        34.97 o
  -2   2   2        205.24        190.93         6.27 o
  -1   2   2        489.68        553.04        11.69 o
   0   2   2         10.56         11.89         1.16 o
   1   2   2        893.86        755.92        12.71 o
   2   2   2         93.32        115.71         5.17 o
   3   2   2        742.63        880.08        74.26 o
   4   2   2         84.01         91.56         5.12 o
   5   2   2         11.74         11.07         2.59 o
   6   2   2         12.44          9.70         1.32 o
   7   2   2          7.19          9.84         2.66 o
   8   2   2          8.26         13.96         3.08 o
  -7   3   2         18.37         20.97         2.69 o
  -6   3   2          0.26          1.31         1.70 o
  -5   3   2         54.78         43.86         5.77 o
  -4   3   2         96.38         87.50         5.37 o
  -3   3   2         24.52         28.40         4.01 o
  -2   3   2        457.73        448.92        20.43 o
  -1   3   2        639.64        658.01        23.13 o
   0   3   2        791.07        899.94        28.14 o
   1   3   2        190.58        207.65        12.16 o
   2   3   2        159.76        185.19         8.21 o
   3   3   2        168.15        114.27         7.02 o
   4   3   2        305.75        278.88        13.25 o
   5   3   2        238.81        277.48        14.37 o
   6   3   2         47.07         51.98         2.91 o
   7   3   2         21.66         26.52         2.52 o
   8   3   2          4.76          1.93         2.05 o
  -6   4   2          1.09          2.07         1.31 o
  -5   4   2          1.13          1.17         1.39 o
  -4   4   2         87.73         84.64         8.03 o
  -3   4   2         50.94         46.34         5.59 o
  -2   4   2         61.29         48.99         5.35 o
  -1   4   2        404.29        521.83        20.96 o
   0   4   2        833.53       1185.06        37.40 o
   1   4   2          9.63          9.64         1.76 o
   2   4   2        877.82        880.23        28.80 o
   3   4   2         65.60         84.83         6.57 o
   4   4   2         48.00         44.27         4.94 o
   5   4   2         11.95         12.00         2.85 o
   6   4   2        156.87        141.09         5.12 o
   7   4   2        194.83        198.37         7.09 o
   8   4   2         25.36         26.06         4.01 o
  -5   5   2         11.18         11.51         2.68 o
  -4   5   2        178.62        191.57        12.26 o
  -3   5   2          4.42          2.47         1.01 o
  -2   5   2        319.30        286.58        18.70 o
  -1   5   2          8.75          9.85         1.83 o
   0   5   2         14.46         12.32         2.59 o
   1   5   2        139.49        169.42        10.18 o
   2   5   2        134.77        139.09         8.79 o
   3   5   2        316.72        275.02         9.46 o
   4   5   2          6.49          5.97         2.07 o
   5   5   2          9.07          7.46         1.21 o
   6   5   2         11.81          9.18         1.35 o
   7   5   2         13.58         21.17         2.22 o
   8   5   2          0.42          2.46         1.74 o
  -4   6   2         49.58         66.54         4.35 o
  -3   6   2         13.30         11.42         1.94 o
  -2   6   2         70.54         53.62         6.22 o
  -1   6   2         94.90         92.79         8.10 o
   0   6   2        467.24        505.06        22.20 o
   1   6   2         56.89         74.68         7.08 o
   2   6   2         70.10         61.88         4.33 o
   3   6   2         21.64         26.00         4.12 o
   4   6   2        421.13        417.01        12.35 o
   5   6   2        149.52        150.00         6.25 o
   6   6   2         21.27         21.02         2.79 o
   7   6   2          6.08         10.02         2.57 o
   8   6   2          1.61          1.86         1.09 o
  -3   7   2          1.21         -1.22         1.22 o
  -2   7   2          4.15          8.51         2.55 o
  -1   7   2         61.02         56.02         6.33 o
   0   7   2         53.28         45.23         5.61 o
   1   7   2        307.60        262.70        10.19 o
   2   7   2          0.45          0.07         1.23 o
   3   7   2        163.59        145.22         7.25 o
   4   7   2         91.60         88.59         5.53 o
   5   7   2         62.70         54.62         6.11 o
   6   7   2          1.53          3.04         1.62 o
   7   7   2        114.38        124.94         8.36 o
  -2   8   2          0.70          0.85         1.08 o
  -1   8   2         39.54         37.11         4.69 o
   0   8   2         66.95         55.75         5.94 o
   1   8   2         78.11         84.94         5.20 o
   2   8   2         33.35         33.17         4.76 o
   3   8   2         17.11         20.00         3.77 o
   4   8   2         30.10         32.65         4.64 o
   5   8   2          0.10          0.04         0.91 o
   6   8   2         12.21         16.12         2.90 o
   7   8   2         69.19         82.99         5.52 o
  -1   9   2         42.65         39.00         3.46 o
   0   9   2         24.60         27.33         3.25 o
   1   9   2         15.39         17.45         2.71 o
   2   9   2         25.85         40.24         4.56 o
   3   9   2         23.74         19.20         3.32 o
   4   9   2          0.88         -0.03         1.06 o
   5   9   2         13.98         10.78         1.95 o
  -4  -9   3         19.92         18.56         2.38 o
  -3  -9   3          0.17         -0.11         0.83 o
  -2  -9   3         46.69         52.22         4.47 o
  -1  -9   3          1.77          3.92         1.32 o
  -6  -8   3         16.58         18.79         2.29 o
  -5  -8   3          5.01          5.15         1.69 o
  -4  -8   3         24.24         21.94         3.46 o
  -3  -8   3          0.86          0.67         1.25 o
  -2  -8   3          4.27          1.94         1.37 o
  -1  -8   3         41.61         39.16         4.67 o
   0  -8   3         15.41          8.91         1.48 o
   1  -8   3          2.29          4.24         1.67 o
   2  -8   3          0.37          1.37         0.85 o
  -7  -7   3          3.29          3.67         1.08 o
  -6  -7   3          9.87          7.50         1.94 o
  -5  -7   3         15.81         16.29         2.22 o
  -4  -7   3          0.85          0.37         0.72 o
  -3  -7   3         50.57         35.28         5.06 o
  -2  -7   3        160.65        168.35        11.44 o
  -1  -7   3         34.53         36.48         5.01 o
   0  -7   3        113.60        129.67         6.73 o
   1  -7   3         58.17         58.95         6.41 o
   2  -7   3          8.93         12.51         2.88 o
   3  -7   3         38.75         45.53         4.54 o
  -7  -6   3          5.40          5.54         1.74 o
  -6  -6   3         58.62         51.37         4.01 o
  -5  -6   3         47.12         43.64         6.27 o
  -4  -6   3         37.94         33.51         2.73 o
  -3  -6   3        198.36        194.94        12.23 o
  -2  -6   3         62.62         57.19         6.25 o
  -1  -6   3         88.06         79.06         7.35 o
   0  -6   3        119.23        136.47         7.18 o
   1  -6   3        162.52        134.18        10.25 o
   2  -6   3         77.41         98.79         8.74 o
   3  -6   3        371.26        420.04        19.36 o
   4  -6   3          1.63          2.57         1.29 o
  -8  -5   3          1.94          3.59         1.17 o
  -7  -5   3          2.82          4.02         1.68 o
  -6  -5   3          1.03          0.49         0.85 o
  -5  -5   3         12.26         14.42         1.90 o
  -4  -5   3        121.96        120.89         6.62 o
  -3  -5   3         68.02         78.92         5.13 o
  -2  -5   3        128.29        127.60         9.82 o
  -1  -5   3        114.30        142.05        10.51 o
   0  -5   3        118.61        128.42         9.96 o
   1  -5   3         21.62         16.28         3.27 o
   2  -5   3         97.20        103.06         8.84 o
   3  -5   3         45.42         43.22         3.83 o
   4  -5   3         99.70        106.20         5.92 o
   5  -5   3          4.37          4.87         1.71 o
  -8  -4   3         20.13         18.13         1.93 o
  -7  -4   3          4.44          3.73         1.90 o
  -6  -4   3         15.37         14.01         2.25 o
  -5  -4   3         29.36         33.55         3.60 o
  -4  -4   3         11.86          9.41         2.54 o
  -3  -4   3         93.04         86.70         8.18 o
  -2  -4   3        297.76        332.00        44.28 o
  -1  -4   3        349.78        490.40        20.58 o
   0  -4   3          2.28          4.57         1.25 o
   1  -4   3        668.55        732.93       153.05 o
   2  -4   3         52.79         55.43         6.52 o
   3  -4   3         52.83         51.74         3.47 o
   4  -4   3          2.18          2.72         1.11 o
   5  -4   3          6.85          2.43         1.76 o
   6  -4   3          1.87          3.02         0.99 o
  -8  -3   3         10.37         17.40         1.99 o
  -7  -3   3         48.65         51.20         3.28 o
  -6  -3   3         41.11         40.28         3.62 o
  -5  -3   3         24.03         22.03         4.07 o
  -4  -3   3         26.64         37.36         4.84 o
  -3  -3   3         31.68         30.72         2.22 o
  -2  -3   3        244.16        279.04         8.61 o
  -1  -3   3        497.90        478.68         9.92 o
   0  -3   3        435.63        447.06        28.99 o
   1  -3   3        249.60        256.90        20.78 o
   2  -3   3         35.90         52.80         3.80 o
   3  -3   3        250.13        280.57        15.53 o
   4  -3   3        158.60        153.10        10.86 o
   5  -3   3          3.63          2.78         1.67 o
   6  -3   3          0.14          0.58         1.60 o
   7  -3   3          7.07          6.35         1.00 o
  -8  -2   3         28.19         27.78         3.63 o
  -7  -2   3          2.96          0.58         0.98 o
  -6  -2   3         37.31         32.53         4.74 o
  -5  -2   3         47.53         45.97         5.62 o
  -4  -2   3         24.76         17.24         3.23 o
  -3  -2   3        950.29       1058.99        24.69 o
  -2  -2   3          9.48          6.18         0.88 o
  -1  -2   3         43.92         51.53         1.90 o
   0  -2   3         90.28         96.71         4.55 o
   1  -2   3        206.60        229.30        28.51 o
   2  -2   3        317.12        304.66        16.21 o
   3  -2   3        609.70        603.09        23.44 o
   4  -2   3        225.22        251.34        14.15 o
   5  -2   3        104.26         98.10         5.94 o
   6  -2   3         82.51         70.99         7.27 o
   7  -2   3         42.59         38.80         2.50 o
  -8  -1   3         10.93         17.15         2.89 o
  -7  -1   3         92.80         99.93         4.79 o
  -6  -1   3         49.41         45.36         3.88 o
  -5  -1   3         20.22         18.12         3.10 o
  -4  -1   3          2.59          1.34         0.98 o
  -3  -1   3          6.11          5.64         0.94 o
  -2  -1   3        163.95        172.95         3.89 o
  -1  -1   3       1314.67       1370.56        21.69 o
   0  -1   3       1756.06       1786.66        43.48 o
   1  -1   3         64.32         59.95         3.43 o
   2  -1   3       2195.75       2482.80        69.68 o
   3  -1   3          1.63          4.07         1.44 o
   4  -1   3         13.50         17.28         4.28 o
   5  -1   3        574.73        563.65        23.30 o
   6  -1   3          1.86          5.57         2.25 o
   7  -1   3          3.49          2.34         0.76 o
   8  -1   3         26.67         26.50         2.97 o
  -8   0   3          3.53         14.23         2.49 o
  -7   0   3         25.13         19.54         3.66 o
  -6   0   3         11.66         12.55         2.14 o
  -5   0   3        183.22        216.38        11.98 o
  -4   0   3        365.53        407.21        14.76 o
  -3   0   3        192.11        206.40         5.75 o
  -2   0   3         13.41         12.99         0.83 o
  -1   0   3       8807.55       9605.38       178.79 o
   0   0   3       1798.96       1525.40        91.56 o
   1   0   3       2005.38       2161.37       155.02 o
   2   0   3         83.34         83.06         3.14 o
   3   0   3       1161.65       1348.85        31.77 o
   4   0   3          0.65          2.00         0.82 o
   5   0   3         27.68         34.47         4.56 o
   6   0   3          6.91          7.02         1.56 o
   8   0   3          0.19          1.22         1.21 o
  -7   1   3          2.41          0.31         1.31 o
  -6   1   3        132.58        130.02         9.69 o
  -5   1   3         34.46         35.85         2.31 o
  -4   1   3        199.31        211.78        15.11 o
  -3   1   3        115.08        106.10         4.99 o
  -2   1   3        258.98        240.00         6.71 o
  -1   1   3         37.85         33.19         1.89 o
   0   1   3       2118.60       2093.05        40.54 o
   1   1   3        380.42        426.56        13.85 o
   2   1   3        187.96        165.52         4.49 o
   3   1   3       2491.63       2631.53        54.43 o
   4   1   3          2.13          2.68         0.87 o
   5   1   3        890.11        978.50        75.80 o
   6   1   3         54.03         60.10         3.74 o
   7   1   3          0.28         -0.63         1.83 o
   8   1   3         41.33         45.28         4.98 o
  -7   2   3         28.54         31.14         2.51 o
  -6   2   3          0.94          1.14         0.99 o
  -5   2   3         23.95         24.90         2.82 o
  -4   2   3          0.05          0.37         1.29 o
  -3   2   3         19.93         18.53         2.97 o
  -2   2   3         90.11         96.93         4.56 o
  -1   2   3         95.91         90.83         6.90 o
   0   2   3        200.00        185.20        17.65 o
   1   2   3        146.87        158.77         4.75 o
   2   2   3       3114.33       3092.39        84.23 o
   3   2   3        172.18        191.48        17.98 o
   4   2   3         81.71         79.35         5.71 o
   5   2   3        644.30        685.70        24.96 o
   6   2   3       1774.89       1644.66        26.69 o
   7   2   3          2.09          1.51         1.18 o
   8   2   3         40.59         39.73         4.99 o
  -7   3   3          7.02          7.60         1.57 o
  -6   3   3         56.51         54.67         5.93 o
  -5   3   3          0.19          1.09         1.35 o
  -4   3   3         11.48         10.89         2.66 o
  -3   3   3        376.74        382.91        17.54 o
  -2   3   3        179.54        169.57        19.88 o
  -1   3   3          0.09          2.07         0.88 o
   0   3   3        136.72        155.74         9.29 o
   1   3   3         91.41         72.02         3.14 o
   2   3   3         20.21         35.80         3.22 o
   3   3   3         41.09         41.65         3.45 o
   4   3   3          0.01          1.10         1.05 o
   5   3   3          6.85          8.45         2.30 o
   6   3   3        317.14        314.73        11.72 o
   7   3   3         40.55         49.03         3.37 o
   8   3   3         39.39         38.52         4.79 o
  -6   4   3         57.92         70.56         5.86 o
  -5   4   3        111.16        116.81         9.32 o
  -4   4   3        326.83        317.10        17.08 o
  -3   4   3         63.93         53.98         4.19 o
  -2   4   3        103.32        103.95         5.68 o
  -1   4   3        220.39        229.05         8.44 o
   0   4   3       1327.23       1313.66        59.53 o
   1   4   3        254.09        236.98        11.47 o
   2   4   3         17.45         14.04         2.42 o
   3   4   3        177.70        198.26         9.60 o
   4   4   3        884.96        806.46        29.42 o
   5   4   3          0.64          3.05         1.75 o
   6   4   3        194.78        195.61         7.16 o
   7   4   3         65.22         58.52         4.71 o
   8   4   3         33.11         28.74         4.30 o
  -5   5   3          0.45         -0.86         1.48 o
  -4   5   3         89.26         85.90         7.74 o
  -3   5   3         44.80         49.58         4.15 o
  -2   5   3        116.37        126.38        19.56 o
  -1   5   3          5.53          1.95         0.93 o
   0   5   3        274.08        347.02        11.34 o
   1   5   3         28.05         33.59         4.28 o
   2   5   3         33.79         44.79         4.83 o
   3   5   3        384.65        346.46        32.01 o
   4   5   3         58.17         68.03         6.65 o
   5   5   3        112.37        111.98         4.48 o
   6   5   3        566.59        548.51        14.37 o
   7   5   3          0.62          1.18         0.95 o
   8   5   3          9.89         17.74         3.17 o
  -4   6   3          4.96          4.95         1.75 o
  -3   6   3          0.60         -0.90         0.90 o
  -2   6   3        117.68        132.81        10.10 o
  -1   6   3         18.53         20.46         3.75 o
   0   6   3         49.16         44.59         5.57 o
   1   6   3          0.38         -1.18         1.18 o
   2   6   3        281.31        227.55        12.97 o
   3   6   3        246.09        221.18        13.10 o
   4   6   3        165.54        143.34         7.44 o
   5   6   3        178.17        179.53         6.89 o
   6   6   3        161.26        144.90         7.45 o
   7   6   3        212.85        217.06        12.30 o
   8   6   3          1.46          2.47         1.15 o
  -3   7   3          2.73          2.85         1.26 o
  -2   7   3        130.99        123.93         9.25 o
  -1   7   3         45.28         45.20         5.67 o
   0   7   3         14.08         20.01         3.71 o
   1   7   3        101.60        104.01         7.97 o
   2   7   3          1.42         -0.67         1.12 o
   3   7   3        107.09        122.88         6.66 o
   4   7   3         25.13         26.23         2.93 o
   5   7   3          0.36          0.26         0.96 o
   6   7   3         68.01         77.44         7.12 o
   7   7   3         23.00         25.97         3.72 o
  -2   8   3         23.27         27.20         3.41 o
  -1   8   3         44.83         54.73         5.58 o
   0   8   3         30.36         33.18         4.50 o
   1   8   3         48.54         45.85         6.72 o
   2   8   3         16.79         10.88         2.75 o
   3   8   3        135.86        151.46        10.51 o
   4   8   3         67.19         69.66         6.70 o
   5   8   3        183.17        181.69         7.49 o
   6   8   3         38.04         37.39         4.27 o
   7   8   3        110.19        136.14         7.34 o
  -1   9   3         22.41         13.80         1.95 o
   0   9   3          8.48          8.59         1.87 o
   1   9   3         73.63         79.88         4.06 o
   2   9   3          3.70         10.22         2.36 o
   3   9   3         18.75         15.71         2.97 o
   4   9   3          0.60         -0.09         1.17 o
   5   9   3         30.47         36.38         3.64 o
  -3  -9   4         38.39         32.06         3.04 o
  -2  -9   4          2.91          4.53         1.25 o
  -1  -9   4         52.70         49.84         3.76 o
  -5  -8   4         20.47         27.17         3.19 o
  -4  -8   4         39.67         44.64         4.62 o
  -3  -8   4         29.76         36.60         3.05 o
  -2  -8   4         59.16         57.43         5.70 o
   0  -8   4         16.55         15.38         2.67 o
   1  -8   4        120.68        127.50         5.09 o
  -6  -7   4          3.47          3.65         1.53 o
  -5  -7   4          3.68          3.39         1.87 o
  -4  -7   4         35.25         40.44         4.87 o
  -3  -7   4         54.54         47.91         5.67 o
  -2  -7   4         29.29         31.28         4.68 o
  -1  -7   4          3.07          4.57         1.94 o
   0  -7   4          4.58          3.85         1.23 o
   1  -7   4        111.79        136.43         9.71 o
   2  -7   4          5.84          3.09         1.59 o
   3  -7   4         71.32         82.07         5.72 o
  -7  -6   4         13.03         13.75         2.24 o
  -6  -6   4         61.56         64.98         6.10 o
  -5  -6   4        137.76        140.44         8.42 o
  -4  -6   4        153.88        137.73         6.97 o
  -3  -6   4         86.03         90.70         8.01 o
  -2  -6   4         11.68          9.02         2.72 o
  -1  -6   4         54.43         46.79         5.70 o
   0  -6   4         56.33         41.69         3.80 o
   1  -6   4         33.56         44.52         5.79 o
   2  -6   4         49.02         52.60         6.19 o
   3  -6   4          1.24          0.89         1.39 o
   4  -6   4          2.74          4.63         1.01 o
  -7  -5   4         35.98         36.42         4.26 o
  -6  -5   4          2.04          2.50         1.82 o
  -5  -5   4         63.20         56.57         4.50 o
  -4  -5   4        110.63        105.43         6.18 o
  -3  -5   4        132.18        154.62        10.95 o
  -2  -5   4        289.39        358.43        18.50 o
  -1  -5   4          9.95          4.12         1.95 o
   0  -5   4         58.44         79.79         7.92 o
   1  -5   4        250.37        262.61        19.97 o
   2  -5   4         95.64        107.72         9.18 o
   3  -5   4         27.81         30.13         3.19 o
   4  -5   4          7.36          6.99         2.08 o
   5  -5   4         27.69         29.64         3.62 o
  -8  -4   4         22.31         23.02         2.08 o
  -7  -4   4          6.77          2.56         2.10 o
  -6  -4   4         12.59         10.62         1.94 o
  -5  -4   4          7.81          6.41         1.27 o
  -4  -4   4          6.11          6.12         2.28 o
  -3  -4   4         88.04         75.31         4.85 o
  -2  -4   4          9.98          8.46         1.62 o
  -1  -4   4         11.48         12.88         2.99 o
   0  -4   4         26.53         19.05         2.46 o
   1  -4   4        891.29        933.27        24.43 o
   2  -4   4        396.05        512.88        23.75 o
   3  -4   4         12.42          7.72         1.69 o
   4  -4   4        103.27        105.49         6.35 o
   5  -4   4          4.76          3.02         1.74 o
   6  -4   4        106.25        116.56         7.31 o
  -8  -3   4          0.15          4.95         1.10 o
  -7  -3   4          0.17         -0.77         0.92 o
  -6  -3   4          3.48          0.53         1.21 o
  -5  -3   4         27.84         27.01         2.98 o
  -4  -3   4         35.90         23.66         3.99 o
  -3  -3   4        156.07        159.24        16.05 o
  -2  -3   4         56.32         69.08         3.97 o
  -1  -3   4        212.47        248.91         8.39 o
   0  -3   4        109.71        125.36         5.77 o
   1  -3   4        182.87        199.50         9.69 o
   2  -3   4         60.32         92.00         8.15 o
   3  -3   4        158.93        166.02        11.78 o
   4  -3   4        340.61        315.56        25.63 o
   5  -3   4        114.61        106.57         9.19 o
   6  -3   4          2.49          3.02         1.20 o
   7  -3   4          5.14          3.15         1.05 o
  -8  -2   4         32.22         32.62         3.50 o
  -7  -2   4          0.51          0.23         1.14 o
  -6  -2   4        109.23        118.02         9.25 o
  -5  -2   4        158.88        159.57        10.49 o
  -4  -2   4        116.67        116.09         6.41 o
  -3  -2   4         74.22         62.98         5.70 o
  -2  -2   4        343.84        385.61         9.04 o
  -1  -2   4        597.56        616.26        12.82 o
   0  -2   4         86.59        102.05         6.71 o
   1  -2   4        466.26        396.54        11.14 o
   2  -2   4         13.12         15.25         1.78 o
   3  -2   4         15.39         16.35         3.10 o
   4  -2   4        115.68        132.82        15.11 o
   5  -2   4         89.87         75.90         5.14 o
   6  -2   4         52.10         40.46         3.72 o
   7  -2   4          7.63          5.27         1.11 o
  -8  -1   4         55.28         61.72         4.86 o
  -7  -1   4         52.31         54.29         4.07 o
  -6  -1   4         41.35         46.25         3.87 o
  -5  -1   4         18.76         14.13         2.93 o
  -4  -1   4          2.32          3.14         1.69 o
  -3  -1   4          0.37          0.51         1.06 o
  -2  -1   4        533.94        541.27        44.93 o
  -1  -1   4        183.83        202.16         8.61 o
   0  -1   4        110.57        116.32         3.94 o
   1  -1   4        199.63        215.09         6.62 o
   2  -1   4       1679.37       1988.68        57.61 o
   3  -1   4        142.08        192.30        27.92 o
   4  -1   4        524.11        527.32        19.49 o
   5  -1   4        106.06         89.58         4.51 o
   6  -1   4         52.66         56.45         4.50 o
   7  -1   4        138.00        130.48         6.15 o
  -8   0   4          1.29          4.42         1.38 o
  -7   0   4          3.61          0.13         1.98 o
  -6   0   4          1.13          1.98         1.94 o
  -5   0   4          2.66          2.06         0.79 o
  -4   0   4         50.64         52.32         3.89 o
  -3   0   4         69.95         83.37         4.48 o
  -2   0   4        157.16        162.87         6.53 o
  -1   0   4        844.98        887.10        32.95 o
   0   0   4         37.38         34.19         1.82 o
   1   0   4       1782.81       1855.89        34.47 o
   2   0   4          1.85          2.00         0.50 o
   3   0   4         77.27         93.08         4.34 o
   4   0   4       1000.70       1029.89        54.40 o
   5   0   4         19.30         18.56         2.36 o
   6   0   4         24.49         21.81         1.90 o
   7   0   4          9.66          7.23         1.49 o
   8   0   4          3.15          4.40         1.71 o
  -7   1   4         13.07         11.71         2.60 o
  -6   1   4          7.68          3.57         1.29 o
  -5   1   4          1.91          4.22         1.90 o
  -4   1   4        166.39        163.40        10.04 o
  -3   1   4         39.72         31.69         2.78 o
  -2   1   4        304.79        301.98         7.07 o
  -1   1   4          8.69         12.75         1.31 o
   0   1   4        109.87        124.40         4.29 o
   1   1   4        172.77        212.45         8.80 o
   2   1   4       3278.61       3829.69       104.28 o
   3   1   4        996.27       1143.66        20.18 o
   4   1   4         38.89         43.18         5.30 o
   5   1   4          6.99          6.75         1.42 o
   6   1   4        424.18        445.32        29.44 o
   7   1   4         10.60          9.57         2.55 o
   8   1   4          0.03          3.39         1.83 o
  -7   2   4          2.33          3.00         1.19 o
  -6   2   4         44.09         40.31         4.18 o
  -5   2   4          8.00          4.87         2.05 o
  -4   2   4         18.11         16.16         3.07 o
  -3   2   4         71.47         63.62         5.76 o
  -2   2   4        276.78        250.69         7.78 o
  -1   2   4        790.34        746.85        28.88 o
   0   2   4        610.36        490.83        45.99 o
   1   2   4         87.14        101.48         3.73 o
   2   2   4       1065.28       1111.11        33.39 o
   3   2   4       1499.80       1510.09        44.35 o
   4   2   4        123.75        125.86         8.28 o
   5   2   4         79.56         81.02         6.71 o
   6   2   4        199.10        187.49         8.54 o
   7   2   4         95.24         98.43         5.89 o
   8   2   4         97.94         95.68         7.52 o
  -6   3   4          4.79          3.03         1.63 o
  -5   3   4          9.72          8.93         1.95 o
  -4   3   4          0.33          0.81         1.23 o
  -3   3   4         24.37         22.55         3.68 o
  -2   3   4         98.50        107.14         7.65 o
  -1   3   4        166.81        173.21         7.79 o
   0   3   4         21.83         18.02         2.19 o
   1   3   4        118.02        114.65         8.28 o
   2   3   4        273.37        257.19        11.20 o
   3   3   4       1137.00       1205.45        36.69 o
   4   3   4         56.48         63.10         5.61 o
   5   3   4        148.47        164.81        10.52 o
   6   3   4          9.58          9.91         1.96 o
   7   3   4         49.33         56.71         7.52 o
   8   3   4         11.30         15.02         3.40 o
  -6   4   4         11.52         12.33         2.32 o
  -5   4   4          6.01          2.90         1.93 o
  -4   4   4        107.61        117.04         9.46 o
  -3   4   4          2.14          3.52         2.42 o
  -2   4   4          1.70          0.93         0.97 o
  -1   4   4         31.55         30.71         2.75 o
   0   4   4        218.23        220.72         7.85 o
   1   4   4        405.13        468.58        18.43 o
   2   4   4        325.39        309.24        13.67 o
   3   4   4        212.69        247.07        11.57 o
   4   4   4        170.68        160.13        10.17 o
   5   4   4         29.27         25.17         3.95 o
   6   4   4        155.66        142.79         6.11 o
   7   4   4         15.60         15.27         2.59 o
   8   4   4          0.58          1.67         2.29 o
  -5   5   4         19.72         17.69         2.99 o
  -4   5   4         12.10         13.54         3.08 o
  -3   5   4         77.82         68.57         6.91 o
  -2   5   4          2.57          4.17         1.26 o
  -1   5   4          3.91          4.57         2.34 o
   0   5   4        342.37        333.61        44.96 o
   1   5   4         62.32         68.10         6.27 o
   2   5   4        305.18        276.65        13.63 o
   3   5   4         11.51          8.54         2.13 o
   4   5   4        184.44        174.88        11.42 o
   5   5   4        132.96        114.14         4.58 o
   6   5   4          0.10          2.00         0.96 o
   7   5   4         31.55         36.68         2.88 o
   8   5   4         11.85         13.86         2.87 o
  -4   6   4          2.16          3.54         1.38 o
  -3   6   4         19.19         16.74         3.64 o
  -2   6   4         12.81         20.35         3.85 o
  -1   6   4        280.56        253.21        14.52 o
   0   6   4         17.05         14.74         2.23 o
   1   6   4        389.56        346.37        17.09 o
   2   6   4        221.89        208.62        12.19 o
   3   6   4        808.96        835.14        23.22 o
   4   6   4        604.07        555.31        16.91 o
   5   6   4          8.88          9.43         1.53 o
   6   6   4        132.38        127.74         6.91 o
   7   6   4         22.51         19.74         2.44 o
   8   6   4         32.58         32.95         3.18 o
  -3   7   4          4.18          6.76         1.77 o
  -2   7   4          2.25          0.64         1.22 o
  -1   7   4         15.65          6.39         2.30 o
   0   7   4         26.02         24.47         4.16 o
   1   7   4         11.47         14.50         3.06 o
   2   7   4         44.43         38.10         3.58 o
   3   7   4        133.59        104.61        10.81 o
   4   7   4         48.33         47.55         4.01 o
   5   7   4         14.64         19.29         3.08 o
   6   7   4        131.07        141.49         6.70 o
   7   7   4         18.83         19.28         3.10 o
  -2   8   4         33.96         37.09         3.83 o
  -1   8   4         49.52         47.03         5.01 o
   0   8   4          8.12          5.50         1.95 o
   1   8   4         57.37         53.80         4.01 o
   2   8   4         45.11         59.38         6.26 o
   3   8   4          1.77          0.59         1.20 o
   4   8   4         62.69         47.62         3.69 o
   5   8   4          0.33          0.79         1.60 o
   6   8   4         36.11         42.19         4.49 o
   7   8   4         23.75         26.72         2.90 o
   0   9   4         25.70         30.87         3.25 o
   1   9   4        118.19        118.60         4.93 o
   2   9   4         50.97         49.26         4.85 o
   3   9   4          6.56          7.55         2.13 o
   4   9   4         55.53         68.36         5.67 o
   5   9   4         56.88         64.04         4.80 o
  -5  -8   5         64.58         75.41         4.77 o
  -4  -8   5          5.37          6.71         1.75 o
  -3  -8   5          0.09         -0.19         0.97 o
  -2  -8   5          0.31         -0.69         1.20 o
  -1  -8   5         69.24         73.46         6.06 o
   0  -8   5         22.05         22.50         2.10 o
   1  -8   5         18.70         36.90         3.33 o
  -6  -7   5         38.62         38.31         3.57 o
  -5  -7   5         28.46         34.25         4.02 o
  -4  -7   5         56.49         63.95         6.13 o
  -3  -7   5         56.73         48.08         5.22 o
  -2  -7   5         20.60         16.97         2.39 o
  -1  -7   5         34.15         30.26         4.43 o
   0  -7   5         47.18         49.65         5.40 o
   1  -7   5          0.20         -0.47         0.86 o
   2  -7   5        164.20        168.49         9.65 o
   3  -7   5         46.55         56.81         4.17 o
  -7  -6   5          0.00          0.16         0.59 o
  -6  -6   5         12.80          8.05         2.06 o
  -5  -6   5        148.19        152.33        10.14 o
  -4  -6   5         47.90         47.82         5.72 o
  -3  -6   5          0.08          1.09         0.99 o
  -2  -6   5         23.30         17.66         3.63 o
  -1  -6   5         51.35         50.92         6.01 o
   0  -6   5         36.01         32.53         3.34 o
   1  -6   5         42.14         39.93         5.39 o
   2  -6   5        185.38        192.48        12.16 o
   3  -6   5          1.89          0.50         1.08 o
   4  -6   5         15.34         17.36         1.85 o
  -7  -5   5          1.93          0.18         1.18 o
  -6  -5   5          7.42          4.11         1.76 o
  -5  -5   5         58.86         58.98         6.33 o
  -4  -5   5          0.07          1.42         1.45 o
  -3  -5   5        134.32        123.92         6.55 o
  -2  -5   5        197.84        200.39        11.09 o
  -1  -5   5          0.61          2.67         1.08 o
   0  -5   5         98.91         91.73         9.97 o
   1  -5   5         72.90         54.57         6.28 o
   2  -5   5         68.26         56.16         6.76 o
   3  -5   5         18.59         20.78         3.76 o
   4  -5   5          5.78          5.46         1.28 o
   5  -5   5          4.72          5.91         1.51 o
  -7  -4   5          4.31          4.47         1.10 o
  -6  -4   5         16.08         20.65         3.65 o
  -5  -4   5          3.63          3.92         1.84 o
  -4  -4   5        419.73        395.36        10.78 o
  -3  -4   5         41.68         44.63         5.19 o
  -2  -4   5        439.56        451.14        20.48 o
  -1  -4   5          3.12          0.83         1.45 o
   0  -4   5        333.88        317.64        11.51 o
   1  -4   5        297.96        335.61        29.65 o
   2  -4   5        162.37        144.87         7.68 o
   3  -4   5        406.24        401.06        13.74 o
   4  -4   5         72.24         82.08         7.35 o
   5  -4   5          4.46          6.84         2.11 o
   6  -4   5         10.98         13.44         2.14 o
  -7  -3   5          8.66          8.05         1.15 o
  -6  -3   5          8.44         11.16         2.78 o
  -5  -3   5        116.99        117.65         9.11 o
  -4  -3   5        189.13        219.38        13.73 o
  -3  -3   5        115.34        111.91         6.03 o
  -2  -3   5        680.22        678.34        14.44 o
  -1  -3   5         32.31         36.21         2.92 o
   0  -3   5        683.80        669.70        17.82 o
   1  -3   5          7.05         10.24         1.78 o
   2  -3   5        565.20        628.75        47.73 o
   3  -3   5         39.50         36.35         5.34 o
   4  -3   5         70.95         70.28         7.31 o
   5  -3   5         11.48         13.37         2.73 o
   6  -3   5         63.42         62.08         5.84 o
  -7  -2   5          2.62          0.99         0.91 o
  -6  -2   5          1.01          1.18         1.35 o
  -5  -2   5         27.29         26.05         4.10 o
  -4  -2   5         78.82         86.07         8.22 o
  -3  -2   5         34.86         30.93         4.37 o
  -2  -2   5        380.55        368.41        27.23 o
  -1  -2   5       1248.09       1420.86        43.95 o
   0  -2   5          0.72          0.20         0.90 o
   1  -2   5          8.74          8.18         1.41 o
   2  -2   5        371.51        454.32        56.17 o
   3  -2   5          7.46          9.31         2.42 o
   4  -2   5        198.89        188.87        15.48 o
   5  -2   5         67.30         55.69         6.51 o
   6  -2   5          3.34          6.08         2.19 o
   7  -2   5          9.38         10.79         2.13 o
  -7  -1   5          0.44          1.98         6.68 o
  -6  -1   5         14.33         11.74         1.91 o
  -5  -1   5          0.13         -0.19         2.21 o
  -4  -1   5         81.78         75.58         7.64 o
  -3  -1   5        113.80         98.63         7.94 o
  -2  -1   5        134.69        139.46         8.86 o
  -1  -1   5        637.93        552.17        19.30 o
   0  -1   5        581.40        564.47        13.62 o
   1  -1   5        681.84        686.89        36.05 o
   2  -1   5         13.31         11.65         2.26 o
   3  -1   5        185.42        184.14        10.54 o
   4  -1   5         96.24        103.76         8.30 o
   5  -1   5          4.93          2.07         2.49 o
   6  -1   5          3.31          2.80         1.19 o
   7  -1   5         75.57         63.54         3.93 o
  -7   0   5          6.14          2.72         1.64 o
  -6   0   5         41.29         41.35         5.03 o
  -5   0   5          4.29          5.29         1.40 o
  -4   0   5          4.00          4.36         2.11 o
  -3   0   5        649.84        628.64        24.89 o
  -2   0   5       2613.39       2323.53        68.73 o
  -1   0   5       1786.94       1787.37        51.03 o
   0   0   5         10.40         17.06         1.42 o
   1   0   5        424.61        335.20        12.11 o
   2   0   5       1418.98       1393.83       117.17 o
   3   0   5        266.03        274.71        19.01 o
   4   0   5        126.33        127.47         8.62 o
   5   0   5         55.55         60.17         3.10 o
   6   0   5         11.46         12.17         2.10 o
   7   0   5         34.87         39.82         4.34 o
   8   0   5         63.16         67.26         4.75 o
  -7   1   5         19.72         15.29         2.66 o
  -6   1   5          0.96         -0.17         1.79 o
  -5   1   5        119.93        115.98         9.22 o
  -4   1   5          3.04          2.69         1.47 o
  -3   1   5         61.68         47.67         3.78 o
  -2   1   5         79.57         95.49         9.39 o
  -1   1   5       1033.09       1097.97        80.61 o
   0   1   5        251.63        235.49        10.09 o
   1   1   5        328.15        320.17        12.90 o
   2   1   5        833.31        990.47        46.27 o
   3   1   5         30.94         31.37         2.47 o
   4   1   5         35.47         29.37         3.90 o
   5   1   5        129.42        129.63         9.06 o
   6   1   5         76.88         69.39         4.89 o
   7   1   5        199.36        209.69        12.40 o
   8   1   5         34.62         31.26         3.72 o
  -6   2   5          2.67          5.19         1.50 o
  -5   2   5          1.14         -0.23         1.51 o
  -4   2   5          1.52          0.22         0.97 o
  -3   2   5        101.70         86.95         7.22 o
  -2   2   5         43.69         54.44         3.60 o
  -1   2   5          6.18          3.01         1.08 o
   0   2   5          3.51         -0.04         0.51 o
   1   2   5         91.57         82.17         5.48 o
   2   2   5        626.30        610.72        21.14 o
   3   2   5         29.59         44.87         4.08 o
   4   2   5        647.29        641.35        24.61 o
   5   2   5        336.97        347.00        16.45 o
   6   2   5         74.71         73.18         5.14 o
   7   2   5         17.47         19.26         7.23 o
   8   2   5         60.83         59.96         5.60 o
  -6   3   5          0.73          1.12         1.23 o
  -5   3   5         43.73         44.55         5.59 o
  -4   3   5          1.74          1.52         1.24 o
  -3   3   5        124.59        118.09         8.87 o
  -2   3   5         34.64         32.45         4.17 o
  -1   3   5        553.31        502.59        13.77 o
   0   3   5         59.98         47.95         3.08 o
   1   3   5         92.51        138.26         8.00 o
   2   3   5          2.45          2.45         1.21 o
   3   3   5         90.96         81.83         5.90 o
   4   3   5          0.23          1.05         0.94 o
   5   3   5          0.24         -1.40         1.40 o
   6   3   5          1.97          2.90         1.74 o
   7   3   5         12.79         12.25         2.21 o
   8   3   5          0.05          0.01         0.85 o
  -6   4   5         27.39         23.46         2.78 o
  -5   4   5         46.64         46.11         5.45 o
  -4   4   5          0.72          0.45         1.20 o
  -3   4   5          0.33         -0.29         0.72 o
  -2   4   5        438.10        405.14        18.60 o
  -1   4   5        573.29        532.70        33.57 o
   0   4   5        119.65        129.83         5.83 o
   1   4   5         88.33         79.27         6.40 o
   2   4   5        118.07         88.92         6.73 o
   3   4   5       1023.38        914.09        30.97 o
   4   4   5        196.42        189.78        11.28 o
   5   4   5        291.46        292.53        11.11 o
   6   4   5         10.86         12.93         1.85 o
   7   4   5        127.45        118.09         6.62 o
   8   4   5         69.18         75.63         4.51 o
  -5   5   5         61.10         68.41         5.40 o
  -4   5   5         59.88         59.76         6.14 o
  -3   5   5         12.53         12.41         3.05 o
  -2   5   5          0.55          0.41         0.71 o
  -1   5   5          8.05         11.38         1.49 o
   0   5   5         27.65         24.28         3.85 o
   1   5   5         12.26          7.60         2.13 o
   2   5   5         74.46         57.10         5.73 o
   3   5   5         21.39         18.47         3.14 o
   4   5   5        133.58        135.80         9.85 o
   5   5   5        258.84        245.90        11.00 o
   6   5   5         18.39         14.21         2.00 o
   7   5   5          1.46          2.04         1.00 o
   8   5   5          9.12          8.43         2.14 o
  -4   6   5          1.36          5.70         1.55 o
  -3   6   5         27.74         34.83         3.09 o
  -2   6   5         21.46         17.63         3.63 o
  -1   6   5         12.90         12.43         3.00 o
   0   6   5        170.01        189.24        21.03 o
   1   6   5         23.11         21.00         2.55 o
   2   6   5         13.26         11.89         1.96 o
   3   6   5        794.66        675.29        27.03 o
   4   6   5        248.73        238.52         9.77 o
   5   6   5          1.36         -0.32         0.81 o
   6   6   5         20.03         22.80         2.85 o
   7   6   5         19.28         17.39         2.25 o
  -3   7   5          9.96         11.14         2.04 o
  -2   7   5          3.21          3.10         1.74 o
  -1   7   5         75.02         83.41         7.54 o
   0   7   5        210.78        157.13        10.82 o
   1   7   5          3.32          2.51         1.51 o
   2   7   5         75.89         68.97         7.14 o
   3   7   5         74.92         75.17         7.30 o
   4   7   5         38.90         37.61         3.48 o
   5   7   5         23.37         22.86         2.65 o
   6   7   5          0.91          1.03         0.79 o
   7   7   5         22.22         26.23         3.41 o
  -2   8   5          2.28          1.81         0.99 o
  -1   8   5          0.10          0.77         1.07 o
   0   8   5          5.25          6.65         2.13 o
   1   8   5         42.66         47.23         3.65 o
   2   8   5         73.43         84.28         7.37 o
   3   8   5          8.97          7.05         2.20 o
   4   8   5        157.51        138.58         6.48 o
   5   8   5         25.52         34.68         2.94 o
   6   8   5        161.39        205.75        10.50 o
   7   8   5          6.46          7.03         1.46 o
   0   9   5          0.76          0.95         0.86 o
   1   9   5          6.15          6.56         1.02 o
   2   9   5          3.57          3.34         1.47 o
   3   9   5          9.45         11.77         2.35 o
   4   9   5          6.54         12.08         2.34 o
   5   9   5          4.28          3.04         1.14 o
  -4  -8   6          0.85          0.93         0.66 o
  -3  -8   6         28.37         26.76         1.65 o
  -2  -8   6         30.16         28.07         3.24 o
  -1  -8   6          0.05         -0.74         0.93 o
   0  -8   6         17.21         17.43         2.20 o
  -5  -7   6         12.80         13.89         2.28 o
  -4  -7   6         12.14         10.85         1.59 o
  -3  -7   6          3.28          1.78         1.32 o
  -2  -7   6          0.32          0.46         1.23 o
  -1  -7   6         17.85         16.30         3.35 o
   0  -7   6          3.11          2.60         0.95 o
   1  -7   6          0.03         -0.49         0.67 o
   2  -7   6          2.28          2.99         1.34 o
  -6  -6   6         33.64         32.97         3.57 o
  -5  -6   6         63.64         67.78         6.02 o
  -4  -6   6          8.26          8.25         1.68 o
  -3  -6   6         15.89         15.64         3.30 o
  -2  -6   6         84.26         83.11         7.83 o
  -1  -6   6         41.91         38.64         5.31 o
   0  -6   6         64.64         59.21         4.53 o
   1  -6   6         19.50         23.24         2.77 o
   2  -6   6         99.56         85.93         7.42 o
   3  -6   6         31.29         40.12         4.35 o
  -7  -5   6          0.21         -0.32         0.58 o
  -6  -5   6          2.29          3.92         1.65 o
  -5  -5   6        162.27        172.49        10.89 o
  -4  -5   6         62.90         66.81         4.76 o
  -3  -5   6         71.88         66.06         6.64 o
  -2  -5   6          0.42         -1.63         1.63 o
  -1  -5   6         30.67         32.55         3.37 o
   0  -5   6         49.20         49.24         5.86 o
   1  -5   6         52.15         58.75         4.58 o
   2  -5   6         34.62         28.62         4.62 o
   3  -5   6         55.32         58.33         6.19 o
   4  -5   6         12.06          8.73         1.43 o
  -7  -4   6          2.51          1.38         0.82 o
  -6  -4   6          0.54          0.73         1.17 o
  -5  -4   6         43.38         46.72         5.48 o
  -4  -4   6         27.80         24.50         3.01 o
  -3  -4   6          5.37          6.23         2.11 o
  -2  -4   6         32.01         26.24         4.35 o
  -1  -4   6         19.48         11.54         3.05 o
   0  -4   6          0.95          0.30         0.71 o
   1  -4   6          4.97          6.38         1.09 o
   2  -4   6         86.80         86.96         8.06 o
   3  -4   6         66.29         64.94         4.71 o
   4  -4   6         11.44         15.59         2.15 o
   5  -4   6         25.17         27.06         3.68 o
  -7  -3   6          2.57          0.82         1.01 o
  -6  -3   6          0.55          1.67         1.47 o
  -5  -3   6         24.32         22.65         2.71 o
  -4  -3   6         35.47         33.43         3.27 o
  -3  -3   6          0.63         -0.74         1.01 o
  -2  -3   6         20.37         16.98         2.22 o
  -1  -3   6        181.97        191.15        28.83 o
   0  -3   6         80.50         76.94         4.86 o
   1  -3   6          0.23          0.86         0.80 o
   2  -3   6          7.64          5.19         1.40 o
   3  -3   6          1.81          0.24         1.01 o
   4  -3   6        181.60        169.41         7.97 o
   5  -3   6         35.40         34.27         4.69 o
   6  -3   6          0.17         -0.32         1.03 o
  -7  -2   6          8.06         10.17         4.19 o
  -6  -2   6         33.07         36.41         3.24 o
  -5  -2   6         10.05         12.67         2.04 o
  -4  -2   6        432.91        463.05        30.70 o
  -3  -2   6         46.51         48.31         5.78 o
  -2  -2   6        127.33        152.72        10.33 o
  -1  -2   6         33.47         54.48         5.35 o
   0  -2   6         49.99         64.89         5.43 o
   1  -2   6        298.46        350.36        13.81 o
   2  -2   6         21.75         23.76         2.58 o
   3  -2   6        686.04        578.15        24.63 o
   4  -2   6        112.81        103.05         8.69 o
   5  -2   6         46.21         39.51         5.38 o
   6  -2   6        101.05         98.84         7.89 o
   7  -2   6        110.50        114.51         6.59 o
  -7  -1   6          3.79          1.64         1.34 o
  -6  -1   6          0.25          1.94         1.48 o
  -5  -1   6          3.04          2.63         1.06 o
  -4  -1   6          1.31          1.17         0.85 o
  -3  -1   6        176.89        152.12        10.65 o
  -2  -1   6        179.77        174.30        10.82 o
  -1  -1   6         58.07         57.38         4.84 o
   0  -1   6        341.83        321.16        14.51 o
   1  -1   6         39.90         35.65         3.27 o
   2  -1   6        136.78        160.89         9.43 o
   3  -1   6        146.15        137.68         9.36 o
   4  -1   6         45.78         50.73         4.11 o
   5  -1   6        203.99        175.41        11.87 o
   6  -1   6        155.81        136.05         9.91 o
   7  -1   6         74.11         67.62         5.65 o
  -7   0   6          0.06         -1.83         1.83 o
  -6   0   6          5.73          5.23         1.95 o
  -5   0   6         48.00         46.16         3.94 o
  -4   0   6        232.62        242.64        10.06 o
  -3   0   6         22.39         26.83         4.26 o
  -2   0   6       1088.31       1010.19        35.21 o
  -1   0   6          7.42         12.15         2.11 o
   0   0   6         29.43         28.65         3.26 o
   1   0   6        162.93        151.95         8.69 o
   2   0   6         18.96         24.90         2.61 o
   3   0   6        384.70        370.03        14.46 o
   4   0   6         61.17         85.04         7.24 o
   5   0   6          7.51          3.11         1.75 o
   6   0   6         19.12         18.44         3.60 o
   7   0   6          0.08          1.82         1.44 o
  -7   1   6          0.75          0.05         0.96 o
  -6   1   6          1.98          3.43         1.17 o
  -5   1   6         69.75         66.98         6.98 o
  -4   1   6         14.65         14.90         2.19 o
  -3   1   6        113.95        112.78        10.24 o
  -2   1   6         13.90         12.61         1.92 o
  -1   1   6        227.84        217.98        10.56 o
   0   1   6         98.61        103.58         6.72 o
   1   1   6        665.83        708.05        27.83 o
   2   1   6         55.08         72.59         3.88 o
   3   1   6         89.87         82.99         5.72 o
   4   1   6        843.84        654.19        25.28 o
   5   1   6         34.50         37.02         4.91 o
   6   1   6         35.91         37.75         3.52 o
   7   1   6         40.65         46.16         3.70 o
   8   1   6         86.49         99.22         5.99 o
  -6   2   6          3.32          2.61         0.98 o
  -5   2   6          3.56          4.27         2.07 o
  -4   2   6         44.90         42.99         5.50 o
  -3   2   6        425.40        437.95        19.72 o
  -2   2   6         51.12         44.95         5.07 o
  -1   2   6         59.55         80.79         4.30 o
   0   2   6         16.73         27.52         2.34 o
   1   2   6       1348.03       1574.58        47.62 o
   2   2   6        180.57        182.92         9.89 o
   3   2   6        245.80        234.98         8.34 o
   4   2   6        126.83        114.90         8.48 o
   5   2   6       1359.46       1355.66        31.86 o
   6   2   6        238.13        234.28         7.94 o
   7   2   6        200.71        196.43         8.29 o
   8   2   6         84.89         97.01         6.61 o
  -6   3   6          0.95          0.93         0.85 o
  -5   3   6          9.05         13.07         3.05 o
  -4   3   6         12.97         12.42         3.13 o
  -3   3   6         80.06         81.25         7.40 o
  -2   3   6          0.02         -0.35         0.94 o
  -1   3   6          7.04          7.18         1.36 o
   0   3   6        461.54        505.66        13.86 o
   1   3   6          0.15         -0.24         0.84 o
   2   3   6        322.58        315.09        14.26 o
   3   3   6         25.86         36.96         4.20 o
   4   3   6         91.33         87.15         7.53 o
   5   3   6         54.67         54.56         4.17 o
   6   3   6         93.11         87.99         8.22 o
   7   3   6         18.10         19.52         2.70 o
   8   3   6         44.21         39.17         2.88 o
  -5   4   6        101.71        120.13         8.35 o
  -4   4   6          2.94          3.20         1.91 o
  -3   4   6        134.82        129.48         6.83 o
  -2   4   6         16.42         18.29         2.44 o
  -1   4   6        272.59        263.68         9.66 o
   0   4   6          6.99          9.64         1.58 o
   1   4   6        303.08        349.33        16.11 o
   2   4   6         75.39         70.24         6.19 o
   3   4   6         16.88         15.88         2.87 o
   4   4   6         10.47          8.79         2.35 o
   5   4   6         85.86         81.66         7.67 o
   6   4   6          4.69          3.10         1.91 o
   7   4   6         19.27         17.84         2.56 o
   8   4   6         61.85         69.73         4.01 o
  -5   5   6          8.67          6.33         1.46 o
  -4   5   6         19.51         22.04         3.54 o
  -3   5   6          0.14         -1.30         1.30 o
  -2   5   6        169.20        187.78         8.40 o
  -1   5   6         91.81         97.12         8.38 o
   0   5   6         29.47         21.75         3.81 o
   1   5   6         18.87         18.49         3.45 o
   2   5   6        134.15        130.78         9.29 o
   3   5   6        148.11        148.11         9.76 o
   4   5   6        296.99        259.48        10.07 o
   5   5   6         22.93         17.21         5.11 o
   6   5   6        164.07        157.99         6.45 o
   7   5   6          8.32         10.86         1.83 o
   8   5   6          2.87          1.82         1.16 o
  -4   6   6          2.93          2.79         1.01 o
  -3   6   6         28.55         31.76         2.81 o
  -2   6   6         95.42         89.66         7.88 o
  -1   6   6          1.94          0.26         1.16 o
   0   6   6        188.68        198.79        13.58 o
   1   6   6        208.83        182.22        20.46 o
   2   6   6        367.74        323.32        17.01 o
   3   6   6        151.26        134.10        10.06 o
   4   6   6          7.59          3.65         1.49 o
   5   6   6        176.01        189.63        14.40 o
   6   6   6        354.03        337.27        15.07 o
   7   6   6         11.75         11.95         1.82 o
  -3   7   6          3.97          5.59         1.24 o
  -2   7   6         10.30         15.13         2.88 o
  -1   7   6         31.43         30.00         4.40 o
   0   7   6          1.68          1.38         1.38 o
   1   7   6          0.02          0.46         0.74 o
   2   7   6         80.99         72.91         7.39 o
   3   7   6         45.14         46.08         6.06 o
   4   7   6          0.77          2.72         1.21 o
   5   7   6         37.60         25.08         2.73 o
   6   7   6          1.30          1.95         0.80 o
   7   7   6          2.57          2.18         1.13 o
  -1   8   6          0.29          1.25         0.94 o
   0   8   6         85.06         99.45         7.25 o
   1   8   6         16.13         13.36         1.87 o
   2   8   6         22.80         19.85         3.50 o
   3   8   6        111.02         84.64         7.35 o
   4   8   6         51.59         69.80         4.49 o
   5   8   6          0.69          1.91         0.81 o
   6   8   6         55.75         56.22         4.69 o
   1   9   6         34.53         37.20         3.14 o
   2   9   6          3.60          6.00         1.59 o
   3   9   6         51.40         53.18         4.68 o
   4   9   6         45.99         43.98         4.03 o
  -4  -7   7          0.84          0.24         1.03 o
  -3  -7   7          2.02          1.89         0.63 o
  -2  -7   7          4.15          8.10         2.12 o
  -1  -7   7         12.33         12.03         2.61 o
   0  -7   7         15.31         17.81         1.95 o
   1  -7   7        192.91        187.17         6.23 o
  -5  -6   7          5.33          6.66         1.70 o
  -4  -6   7         14.50         13.38         1.91 o
  -3  -6   7          0.35          0.68         0.94 o
  -2  -6   7          0.61         -0.72         1.60 o
  -1  -6   7          3.59          5.40         2.38 o
   0  -6   7         24.60         28.09         3.01 o
   1  -6   7        201.65        224.42        21.34 o
   2  -6   7          2.66          5.99         1.97 o
   3  -6   7         39.12         42.30         3.92 o
  -6  -5   7         48.21         47.80         4.22 o
  -5  -5   7         29.56         31.70         2.77 o
  -4  -5   7         10.61         11.28         1.92 o
  -3  -5   7          0.26         -0.30         0.80 o
  -2  -5   7          1.01         -0.19         1.28 o
  -1  -5   7        152.52        133.60        12.23 o
   0  -5   7         22.85         19.16         2.66 o
   1  -5   7          6.72          6.09         2.09 o
   2  -5   7         15.40         13.16         3.12 o
   3  -5   7         26.24         27.60         4.05 o
   4  -5   7          1.39          2.86         1.09 o
  -6  -4   7          0.29          0.44         0.94 o
  -5  -4   7        182.38        207.90         8.35 o
  -4  -4   7          4.70          5.05         1.43 o
  -3  -4   7         28.21         28.56         3.01 o
  -2  -4   7          8.91          4.05         2.09 o
  -1  -4   7         48.47         41.93         5.04 o
   0  -4   7        207.51        205.34        20.81 o
   1  -4   7        667.50        627.75        26.94 o
   2  -4   7        162.01        151.44        11.05 o
   3  -4   7        116.64        138.70        10.14 o
   4  -4   7          3.68          2.57         0.98 o
   5  -4   7        159.68        158.83         8.45 o
  -6  -3   7         15.40         10.81         1.57 o
  -5  -3   7         71.53         76.77         4.92 o
  -4  -3   7         30.41         30.82         3.38 o
  -3  -3   7         49.69         44.99         5.61 o
  -2  -3   7         46.99         54.49         4.19 o
  -1  -3   7        117.44        109.72         8.64 o
   0  -3   7          0.23          0.65         1.26 o
   1  -3   7        103.38         96.14        16.72 o
   2  -3   7        335.98        317.42        16.66 o
   3  -3   7         51.58         52.05         4.19 o
   4  -3   7         97.95         96.49         5.70 o
   5  -3   7          7.01          6.28         2.06 o
   6  -3   7         30.43         31.47         3.36 o
  -7  -2   7         34.56         43.33         3.80 o
  -6  -2   7         18.91         19.15         3.30 o
  -5  -2   7        176.30        197.60        14.68 o
  -4  -2   7         19.05         17.51         2.43 o
  -3  -2   7         61.97         65.30         4.79 o
  -2  -2   7        113.49        114.02         6.39 o
  -1  -2   7         13.49         24.00         3.79 o
   0  -2   7        141.48        137.12         9.49 o
   1  -2   7         16.90         18.87         2.41 o
   2  -2   7         12.60         11.54         1.93 o
   3  -2   7          0.87          0.94         0.84 o
   4  -2   7         25.95         19.62         3.77 o
   5  -2   7        122.26        109.43         8.85 o
   6  -2   7          6.50          9.89         2.40 o
  -7  -1   7          2.76          0.37         1.11 o
  -6  -1   7         14.58         20.49         2.35 o
  -5  -1   7         24.37         25.43         3.75 o
  -4  -1   7         87.90         78.07         5.16 o
  -3  -1   7          6.10          7.75         2.50 o
  -2  -1   7        126.03        132.18         9.78 o
  -1  -1   7        349.69        318.03        14.34 o
   0  -1   7         27.06         36.06         4.22 o
   1  -1   7        116.48        111.06         7.53 o
   2  -1   7         47.27         33.83         4.32 o
   3  -1   7        160.74        193.51        11.90 o
   4  -1   7          0.27          2.13         1.52 o
   5  -1   7          5.78          1.21         1.42 o
   6  -1   7         13.93         13.67         3.01 o
   7  -1   7         54.42         50.60         4.45 o
  -7   0   7          1.21          0.58         0.96 o
  -6   0   7          0.90          1.98         1.47 o
  -5   0   7         34.60         45.42         3.83 o
  -4   0   7        481.24        502.36        21.81 o
  -3   0   7        138.06        137.50        10.51 o
  -2   0   7         57.02         56.25         6.17 o
  -1   0   7        119.42        161.02         9.08 o
   0   0   7        484.58        492.44        19.19 o
   1   0   7        411.02        439.54        31.32 o
   2   0   7        377.93        397.74        12.04 o
   3   0   7        200.23        188.06         9.65 o
   4   0   7        185.11        170.99        11.14 o
   5   0   7         35.12         37.94         5.29 o
   6   0   7         69.96         69.28         6.92 o
   7   0   7         66.64         73.76         5.99 o
  -6   1   7          0.53          0.66         1.01 o
  -5   1   7          2.80          3.01         1.87 o
  -4   1   7         19.92         18.17         3.72 o
  -3   1   7        225.14        209.39         7.83 o
  -2   1   7        256.72        235.07        13.57 o
  -1   1   7         71.30         73.28         5.81 o
   0   1   7        147.34        154.31         8.92 o
   1   1   7        175.46        149.25         5.95 o
   2   1   7          0.77          0.90         0.67 o
   3   1   7         29.19         26.14         2.67 o
   4   1   7        187.36        152.00        10.21 o
   5   1   7        207.01        218.00        13.29 o
   6   1   7         47.53         46.81         5.62 o
   7   1   7         21.12         21.76         3.37 o
  -6   2   7          3.21          4.02         1.01 o
  -5   2   7          0.13         -0.71         1.48 o
  -4   2   7        127.85        136.74        10.31 o
  -3   2   7          1.99          2.43         1.64 o
  -2   2   7         15.55         14.42         2.96 o
  -1   2   7         20.43         11.36         2.46 o
   0   2   7        139.06        136.90         8.68 o
   1   2   7        152.03        174.48        15.00 o
   2   2   7        455.25        512.35        16.47 o
   3   2   7         63.16         76.21         4.68 o
   4   2   7         64.82         72.16         6.71 o
   5   2   7        246.16        223.53        13.36 o
   6   2   7          0.18          1.56         0.80 o
   7   2   7          2.61          2.41         0.87 o
  -5   3   7          0.21          0.03         1.18 o
  -4   3   7         11.48         12.93         3.26 o
  -3   3   7        193.89        207.03        12.78 o
  -2   3   7         11.25          6.93         1.28 o
  -1   3   7          3.03          3.17         1.27 o
   0   3   7         14.91         12.58         2.62 o
   1   3   7         66.13         58.68         5.63 o
   2   3   7        577.71        563.52        22.34 o
   3   3   7         71.82         68.53         6.35 o
   4   3   7         87.11         95.28         8.13 o
   5   3   7          0.99          2.18         1.22 o
   6   3   7          0.34          0.26         0.92 o
   7   3   7         27.41         26.13         2.87 o
  -5   4   7          6.84          9.47         2.10 o
  -4   4   7         14.57         10.74         2.75 o
  -3   4   7        154.73        150.76         9.39 o
  -2   4   7         90.73         90.04         5.53 o
  -1   4   7          0.77          1.03         1.13 o
   0   4   7         45.81         37.30         4.77 o
   1   4   7         20.00         14.07         2.93 o
   2   4   7          0.91          2.13         1.35 o
   3   4   7         15.84         13.60         2.80 o
   4   4   7        237.75        209.91         8.78 o
   5   4   7        214.10        202.41         8.90 o
   6   4   7         19.67         17.18         2.07 o
   7   4   7         64.35         65.72         4.57 o
   8   4   7        169.34        209.85         9.75 o
  -4   5   7         23.52         25.62         3.47 o
  -3   5   7         22.43         26.10         3.88 o
  -2   5   7         53.76         49.09         3.99 o
  -1   5   7          0.59         -1.32         1.32 o
   0   5   7          0.34          0.21         1.10 o
   1   5   7         24.08         20.02         3.69 o
   2   5   7         81.12         67.05         6.80 o
   3   5   7          0.07          0.34         0.93 o
   4   5   7         43.27         40.98         3.72 o
   5   5   7        121.74        117.84         9.50 o
   6   5   7          2.31          3.44         1.38 o
   7   5   7         16.45         16.34         2.09 o
   8   5   7          1.32          0.55         0.76 o
  -3   6   7         34.82         32.47         2.59 o
  -2   6   7         65.25         64.05         6.41 o
  -1   6   7         57.65         65.81         6.84 o
   0   6   7          9.56          5.36         1.53 o
   1   6   7         31.92         20.96         2.68 o
   2   6   7        780.06        814.86        75.14 o
   3   6   7          3.99          3.43         1.95 o
   4   6   7         58.32         64.91         6.78 o
   5   6   7        110.14        108.42         8.50 o
   6   6   7          4.03          2.34         1.33 o
   7   6   7          5.92          6.83         1.28 o
  -2   7   7        120.97        135.05         8.12 o
  -1   7   7         44.74         39.59         4.79 o
   0   7   7          4.42          3.70         1.85 o
   1   7   7         13.46          7.86         1.67 o
   2   7   7        103.72         72.14         7.19 o
   3   7   7         18.46         14.42         3.24 o
   4   7   7         58.83         49.65         3.98 o
   5   7   7         31.67         35.19         4.61 o
   6   7   7         63.11         76.15         5.62 o
   7   7   7         23.86         28.42         2.95 o
  -1   8   7          8.85          9.83         1.87 o
   0   8   7          1.44          1.25         1.05 o
   1   8   7          2.73          1.11         0.68 o
   2   8   7         21.35         20.28         3.33 o
   3   8   7          5.04          4.91         1.92 o
   4   8   7          2.11          4.69         1.55 o
   5   8   7         96.49        119.34         5.14 o
   6   8   7         19.01         13.39         2.05 o
   2   9   7         14.82         12.34         1.85 o
   3   9   7          1.66          0.20         0.73 o
   4   9   7          2.92          5.88         1.39 o
  -3  -7   8          0.07          0.52         0.79 o
  -2  -7   8         13.78         13.42         2.22 o
  -1  -7   8          6.32          6.88         1.67 o
  -4  -6   8          4.29          3.79         0.87 o
  -3  -6   8         13.97         12.40         1.67 o
  -2  -6   8         23.99         22.83         3.70 o
  -1  -6   8         23.21         24.48         3.83 o
   0  -6   8        145.48        142.82         6.44 o
   1  -6   8         56.21         60.89         3.74 o
   2  -6   8         16.44         16.57         2.61 o
  -5  -5   8          5.37          4.58         0.96 o
  -4  -5   8          0.36         -0.36         1.57 o
  -3  -5   8          4.65          5.66         2.15 o
  -2  -5   8          1.33          1.94         1.54 o
  -1  -5   8          5.20          2.11         1.31 o
   0  -5   8         34.28         35.64         3.45 o
   1  -5   8        122.90        125.51        13.49 o
   2  -5   8         23.11         23.93         3.92 o
   3  -5   8          1.49          0.52         1.13 o
  -6  -4   8          0.82          0.11         0.60 o
  -5  -4   8          2.43          2.40         0.90 o
  -4  -4   8          0.72          0.35         0.68 o
  -3  -4   8         82.32         77.62         7.53 o
  -2  -4   8          3.61          3.06         1.84 o
  -1  -4   8         71.92         65.17         4.78 o
   0  -4   8        181.18        166.37         8.93 o
   1  -4   8         26.60         26.13         3.04 o
   2  -4   8         11.02         10.49         2.79 o
   3  -4   8          8.61          5.76         2.07 o
   4  -4   8          7.05          5.85         1.14 o
  -6  -3   8          0.23          0.11         0.65 o
  -5  -3   8         13.99         15.65         2.09 o
  -4  -3   8          1.10          0.66         1.29 o
  -3  -3   8         43.70         38.51         5.42 o
  -2  -3   8        111.90        123.85         9.50 o
  -1  -3   8        175.76        162.12         7.69 o
   0  -3   8          0.45          1.04         0.73 o
   1  -3   8        392.61        369.75        39.11 o
   2  -3   8          5.10          5.72         2.26 o
   3  -3   8        204.56        187.63        12.21 o
   4  -3   8         34.47         31.02         3.31 o
   5  -3   8         18.68         19.66         3.08 o
  -6  -2   8          0.52          0.78         0.82 o
  -5  -2   8         29.12         33.48         3.06 o
  -4  -2   8         12.10         13.64         2.23 o
  -3  -2   8         38.40         33.51         4.84 o
  -2  -2   8         61.57         54.65         4.22 o
  -1  -2   8          1.20          0.73         1.03 o
   0  -2   8        199.93        217.42        13.04 o
   1  -2   8        166.36        162.44        11.11 o
   2  -2   8        295.11        301.00        16.09 o
   3  -2   8         63.83         53.10         4.25 o
   4  -2   8         24.81         27.47         2.97 o
   5  -2   8        147.50        141.07         9.67 o
   6  -2   8         73.55         79.19         5.92 o
  -6  -1   8          1.33          0.65         0.86 o
  -5  -1   8          0.05          0.01         1.28 o
  -4  -1   8         11.21          5.68         1.65 o
  -3  -1   8         40.60         39.34         3.62 o
  -2  -1   8         17.91         22.16         4.06 o
  -1  -1   8          9.63         12.95         2.62 o
   0  -1   8        220.53        237.09        12.84 o
   1  -1   8        272.50        226.15        12.82 o
   2  -1   8        979.36        877.91        32.08 o
   3  -1   8         25.84         28.52         3.02 o
   4  -1   8        200.65        159.31        11.17 o
   5  -1   8         10.06          9.43         2.66 o
   6  -1   8         55.48         50.26         5.29 o
  -6   0   8         25.72         30.93         3.64 o
  -5   0   8         24.82         26.29         4.24 o
  -4   0   8          5.57          6.87         1.65 o
  -3   0   8        311.19        279.17         8.88 o
  -2   0   8        223.35        216.56        13.66 o
  -1   0   8         18.04         16.24         2.99 o
   0   0   8        503.91        499.20        20.83 o
   1   0   8         78.91        108.27         8.23 o
   2   0   8         35.05         31.69         2.98 o
   3   0   8         83.27         87.70         7.50 o
   4   0   8         21.25         25.64         4.26 o
   5   0   8         32.00         36.83         5.23 o
   6   0   8         36.49         37.80         4.87 o
   7   0   8          6.69          9.79         1.98 o
  -6   1   8         60.45         62.76         4.98 o
  -5   1   8          2.49          2.15         1.66 o
  -4   1   8         94.06         83.62         7.95 o
  -3   1   8          2.12          5.17         1.62 o
  -2   1   8         99.10         93.20         8.42 o
  -1   1   8         47.04         53.75         5.26 o
   0   1   8        193.88        156.05         9.59 o
   1   1   8         43.44         33.34         4.23 o
   2   1   8        526.13        515.41        14.81 o
   3   1   8         91.16         81.55         6.82 o
   4   1   8         16.20         14.78         3.25 o
   5   1   8        118.29        101.63         8.77 o
   6   1   8        348.65        319.36        16.21 o
   7   1   8         69.77         84.41         6.28 o
  -5   2   8          1.04          1.29         1.43 o
  -4   2   8         51.42         53.40         6.21 o
  -3   2   8          0.23         -1.80         1.80 o
  -2   2   8         11.58         13.87         1.77 o
  -1   2   8          2.47          2.03         1.31 o
   0   2   8        147.07        148.26         9.87 o
   1   2   8         14.50          9.12         2.41 o
   2   2   8         43.53         37.30         4.50 o
   3   2   8        670.33        627.91        17.44 o
   4   2   8        525.06        502.11        22.19 o
   5   2   8        182.42        182.17        12.08 o
   6   2   8         10.57         10.37         1.90 o
   7   2   8        142.43        153.21         8.93 o
  -5   3   8          0.36          0.26         1.02 o
  -4   3   8         65.98         60.65         6.25 o
  -3   3   8         11.94          7.30         2.45 o
  -2   3   8         19.42         19.06         2.57 o
  -1   3   8         19.96         26.04         2.94 o
   0   3   8         38.50         33.65         4.58 o
   1   3   8         24.66         28.50         4.24 o
   2   3   8         10.07          8.54         1.65 o
   3   3   8        163.03        145.48         7.31 o
   4   3   8          2.40          2.97         1.68 o
   5   3   8        137.35        115.38         9.23 o
   6   3   8          0.67          1.92         0.82 o
   7   3   8         61.91         58.83         3.73 o
  -5   4   8          7.93         10.74         1.85 o
  -4   4   8         23.10         24.23         3.55 o
  -3   4   8         76.98         93.50         5.46 o
  -2   4   8         73.95         75.10         5.02 o
  -1   4   8         23.72         26.48         4.34 o
   0   4   8        117.75        138.13        15.78 o
   1   4   8         28.45         28.76         3.09 o
   2   4   8        105.73        103.19        11.86 o
   3   4   8        117.34         94.54         8.20 o
   4   4   8         47.32         43.70         5.55 o
   5   4   8          0.31          1.47         1.00 o
   6   4   8         55.48         50.05         4.05 o
   7   4   8         19.36         19.50         3.31 o
  -4   5   8          0.19         -0.07         0.73 o
  -3   5   8        109.50        109.45         7.60 o
  -2   5   8          0.07         -0.22         0.86 o
  -1   5   8          6.20          5.49         2.13 o
   0   5   8          4.36          3.17         1.63 o
   1   5   8        114.59         96.97         8.62 o
   2   5   8          1.42          0.55         1.36 o
   3   5   8        519.19        518.70        23.17 o
   4   5   8          7.69          7.34         2.49 o
   5   5   8        160.01        169.89         7.88 o
   6   5   8          0.39          0.34         0.82 o
   7   5   8         12.39          8.70         1.38 o
  -3   6   8          3.53          1.26         0.53 o
  -2   6   8          2.51          1.80         1.18 o
  -1   6   8          0.64          2.33         1.64 o
   0   6   8         28.56         24.83         2.87 o
   1   6   8         14.62         10.92         2.06 o
   2   6   8         29.69         25.13         2.95 o
   3   6   8         14.18         13.39         3.42 o
   4   6   8        199.18        193.12        12.19 o
   5   6   8        222.03        219.73         8.63 o
   6   6   8          5.44          4.68         1.23 o
   7   6   8         50.34         57.60         3.17 o
  -2   7   8         14.41         11.50         1.93 o
  -1   7   8         20.09         24.32         3.39 o
   0   7   8          0.34         -1.56         1.56 o
   1   7   8         31.33         38.75         3.42 o
   2   7   8         14.97         13.26         1.98 o
   3   7   8         96.45         87.33         7.62 o
   4   7   8         30.09         26.09         2.74 o
   5   7   8         17.54         20.77         2.23 o
   6   7   8          0.02          1.65         1.21 o
   0   8   8          6.23          5.22         1.46 o
   1   8   8         13.13         18.93         1.86 o
   2   8   8         60.71         65.62         5.51 o
   3   8   8         72.71         74.43         6.05 o
   4   8   8         30.12         27.11         2.27 o
   5   8   8        122.13        138.71         5.08 o
  -3  -6   9         25.82         30.53         3.43 o
  -2  -6   9         23.79         23.75         3.23 o
  -1  -6   9         27.16         25.05         3.26 o
   0  -6   9         60.41         54.01         4.54 o
   1  -6   9         12.66         10.27         1.92 o
  -4  -5   9          9.54          9.33         2.14 o
  -3  -5   9          0.67          0.45         1.13 o
  -2  -5   9         94.41         92.89         7.67 o
   0  -5   9          1.22          0.74         1.00 o
   1  -5   9         28.46         26.60         3.81 o
   2  -5   9         38.56         36.29         4.23 o
   3  -5   9          1.61          1.28         0.84 o
  -5  -4   9          0.32          0.98         0.98 o
  -4  -4   9          1.09          0.40         0.61 o
  -3  -4   9          5.33          5.18         2.32 o
  -2  -4   9         11.89         10.45         2.80 o
  -1  -4   9         30.79         26.76         3.03 o
   0  -4   9        303.29        270.72        10.53 o
   1  -4   9          2.56          2.11         1.48 o
   2  -4   9          4.35          4.36         1.91 o
   3  -4   9          1.28          1.94         1.50 o
   4  -4   9        152.33        159.18         7.75 o
  -5  -3   9          0.25         -0.97         0.97 o
  -4  -3   9          0.17          0.42         0.85 o
  -3  -3   9         28.47         26.37         4.43 o
  -2  -3   9         41.68         34.94         5.18 o
  -1  -3   9          2.46          0.72         1.08 o
   0  -3   9          0.27          0.66         1.07 o
   1  -3   9        444.25        425.33        20.35 o
   2  -3   9          2.60          0.96         1.20 o
   3  -3   9          7.64          6.07         2.17 o
   4  -3   9          0.26         -0.03         0.56 o
   5  -3   9          3.24          0.88         0.77 o
  -5  -2   9          8.25         11.43         2.51 o
  -4  -2   9          7.07          5.88         1.53 o
  -3  -2   9          0.81         -0.13         0.98 o
  -2  -2   9         22.17         24.06         4.26 o
  -1  -2   9         67.77         63.25         4.66 o
   0  -2   9         13.54         10.30         1.97 o
   1  -2   9          4.20          4.42         2.18 o
   2  -2   9         76.01         84.02         7.94 o
   3  -2   9          1.06         -0.31         0.68 o
   4  -2   9        234.24        208.78         8.45 o
   5  -2   9          1.53          0.06         0.99 o
  -6  -1   9          1.67          1.02         0.70 o
  -5  -1   9          4.59          4.81         1.93 o
  -4  -1   9          5.92          8.75         1.84 o
  -3  -1   9         26.45         20.00         2.22 o
  -2  -1   9         26.32         28.68         4.31 o
  -1  -1   9        104.45         87.73         4.45 o
   0  -1   9          1.21          1.56         1.95 o
   1  -1   9        376.94        290.61        15.57 o
   2  -1   9         47.21         51.48         6.02 o
   3  -1   9         22.79         23.42         2.82 o
   4  -1   9         24.82         30.49         4.59 o
   5  -1   9        178.24        149.93        10.07 o
   6  -1   9        149.93        152.73         8.76 o
  -6   0   9          0.08          1.40         0.87 o
  -5   0   9          6.07          4.66         1.82 o
  -4   0   9          0.41          1.13         1.64 o
  -3   0   9         50.47         57.08         3.77 o
  -2   0   9         33.32         29.52         2.64 o
  -1   0   9         13.69         12.82         1.66 o
   0   0   9         65.58         72.63         6.79 o
   1   0   9         40.59         36.20         3.38 o
   2   0   9        222.57        202.63        12.40 o
   3   0   9         17.75         18.65         2.55 o
   4   0   9          3.15          6.67         2.32 o
   5   0   9         63.33         63.01         6.62 o
   6   0   9          9.41          6.62         2.07 o
  -5   1   9          2.68          1.83         1.27 o
  -4   1   9          8.35          2.90         2.04 o
  -3   1   9         58.00         50.18         3.55 o
  -2   1   9         18.71         19.22         2.67 o
  -1   1   9          0.08         -0.99         0.99 o
   0   1   9         94.32        104.30         8.11 o
   1   1   9         15.79         16.77         3.23 o
   2   1   9        336.69        358.02        10.04 o
   3   1   9         82.06         74.22         5.02 o
   4   1   9        122.20        138.49        10.47 o
   5   1   9          3.23          3.40         1.66 o
   6   1   9         11.88         10.94         2.71 o
   7   1   9         17.73         22.18         2.77 o
  -5   2   9          1.02          2.28         1.29 o
  -4   2   9          1.18          0.71         1.34 o
  -3   2   9          6.41          6.32         2.33 o
  -2   2   9          9.11         10.64         2.05 o
  -1   2   9         19.71         21.31         2.76 o
   0   2   9        217.03        213.97         7.20 o
   1   2   9        280.10        247.78        21.33 o
   2   2   9        131.75        123.89         5.73 o
   3   2   9          6.47          7.97         2.53 o
   4   2   9        637.75        684.54        28.23 o
   5   2   9         57.93         52.58         6.16 o
   6   2   9        146.37        131.04         6.52 o
   7   2   9         91.40         99.04         6.33 o
  -5   3   9          1.59          2.41         1.05 o
  -4   3   9          3.50          1.84         1.46 o
  -3   3   9          0.73          0.95         1.23 o
  -2   3   9         11.75         10.25         2.03 o
  -1   3   9         27.66         31.12         4.90 o
   0   3   9         61.34         63.16         6.93 o
   1   3   9        316.85        356.22        18.01 o
   2   3   9        220.17        246.69        14.22 o
   3   3   9         13.90         12.53         2.14 o
   4   3   9         19.12         15.16         3.32 o
   5   3   9         22.17         25.83         4.28 o
   6   3   9        113.15        110.86         6.00 o
   7   3   9         97.51        104.59         6.85 o
  -3   4   9          0.00          0.38         0.52 o
  -2   4   9         24.13         25.57         2.81 o
  -1   4   9          0.13         -0.11         1.00 o
   0   4   9         26.72         30.46         3.26 o
   1   4   9         42.91         38.66         5.15 o
   2   4   9          1.13          2.56         1.56 o
   3   4   9        359.78        311.86        16.76 o
   4   4   9          4.64          4.26         2.00 o
   5   4   9          1.42          1.28         1.20 o
   6   4   9          6.55          8.43         1.62 o
   7   4   9        102.76        116.65         7.43 o
  -3   5   9          1.20          0.88         0.74 o
  -2   5   9          4.55          7.77         2.25 o
  -1   5   9         16.17         15.69         3.39 o
   0   5   9         27.62         22.03         2.65 o
   1   5   9         92.22         86.15         8.01 o
   2   5   9         53.10         53.68         6.35 o
   3   5   9          0.08          0.78         1.28 o
   4   5   9        101.94         89.45         8.04 o
   5   5   9          8.54         10.70         1.83 o
   6   5   9          9.22          6.58         1.42 o
   7   5   9         24.86         23.69         2.93 o
  -2   6   9          4.27          3.77         1.37 o
  -1   6   9          7.09          5.42         1.95 o
   0   6   9         73.59         66.91         7.54 o
   1   6   9        457.94        477.06        23.88 o
   2   6   9         42.99         39.43         4.19 o
   3   6   9        150.57        154.25        10.80 o
   4   6   9         64.43         54.31         5.94 o
   5   6   9         51.26         53.79         3.70 o
   6   6   9         45.63         51.97         3.38 o
  -1   7   9          7.06          8.13         1.85 o
   0   7   9          0.65          1.56         1.21 o
   1   7   9         56.31         57.02         5.37 o
   2   7   9         15.62         13.59         1.89 o
   3   7   9        113.10        112.50         8.27 o
   4   7   9         50.66         53.46         3.68 o
   5   7   9          1.82          1.91         0.80 o
   6   7   9         11.47         11.47         1.85 o
   1   8   9         58.94         63.75         4.29 o
   2   8   9          5.45          4.44         1.37 o
   3   8   9         13.77         16.24         2.50 o
   4   8   9         69.31         70.63         4.92 o
  -4  -5  10          0.26          1.65         0.77 o
  -3  -5  10          1.19          1.77         0.78 o
  -2  -5  10          0.16          0.89         1.04 o
  -1  -5  10          4.36          3.33         1.44 o
   0  -5  10         44.68         47.31         3.09 o
   1  -5  10          9.06          8.89         2.03 o
   2  -5  10          8.42          9.55         1.82 o
  -4  -4  10          4.78          4.40         1.53 o
  -3  -4  10         20.49         24.06         2.49 o
  -2  -4  10         30.29         36.40         4.66 o
  -1  -4  10         77.36         71.49         4.50 o
   0  -4  10         73.23         78.99         4.75 o
   1  -4  10         23.01         17.65         3.26 o
   2  -4  10         92.06         92.22         7.10 o
   3  -4  10          6.72          7.36         1.80 o
  -5  -3  10         13.08         17.88         2.28 o
  -4  -3  10         18.85         21.46         2.28 o
  -3  -3  10         22.93         19.96         2.55 o
  -2  -3  10        101.34        111.04         8.78 o
  -1  -3  10          8.77          5.36         2.26 o
   0  -3  10        178.38        177.53        14.40 o
   1  -3  10         13.19          7.68         2.58 o
   2  -3  10         47.04         49.18         5.66 o
   3  -3  10         26.38         25.94         3.73 o
   4  -3  10         21.43         19.37         2.51 o
  -5  -2  10          0.20          2.46         1.24 o
  -4  -2  10          3.87          4.85         1.39 o
  -3  -2  10         11.81         13.39         2.19 o
  -2  -2  10          0.72          1.39         1.39 o
  -1  -2  10         30.16         29.64         4.32 o
   0  -2  10         44.73         35.60         5.09 o
   1  -2  10         55.43         53.69         4.39 o
   2  -2  10          0.16          0.36         1.26 o
   3  -2  10         11.40          9.66         2.59 o
   4  -2  10         10.64         10.91         1.65 o
   5  -2  10         24.71         26.56         2.94 o
  -5  -1  10         16.29         22.56         3.05 o
  -4  -1  10          2.87          5.91         1.44 o
  -3  -1  10         18.06         17.88         2.04 o
  -2  -1  10         53.74         49.50         3.44 o
  -1  -1  10         36.81         42.92         3.87 o
   0  -1  10         52.48         56.00         4.52 o
   1  -1  10        385.15        402.22        36.26 o
   2  -1  10        107.87        106.53         8.97 o
   3  -1  10          0.01          0.49         0.73 o
   4  -1  10         21.13         16.40         2.16 o
   5  -1  10          2.14          2.03         1.10 o
  -5   0  10         17.29         22.12         3.05 o
  -4   0  10         96.32        101.71         8.15 o
  -3   0  10         40.91         47.59         4.10 o
  -2   0  10          2.15          0.80         0.73 o
  -1   0  10        356.93        358.93        15.62 o
   0   0  10         28.23         24.46         4.45 o
   1   0  10        169.33        167.82         8.28 o
   2   0  10         33.97         34.73         4.98 o
   3   0  10         39.66         46.25         3.94 o
   4   0  10          2.12          1.59         1.61 o
   5   0  10        119.01        111.92         8.32 o
   6   0  10          9.92         11.23         2.19 o
  -5   1  10          0.81          2.15         1.05 o
  -4   1  10         34.47         28.72         4.14 o
  -3   1  10         52.65         54.29         6.03 o
  -2   1  10         25.77         22.32         3.00 o
  -1   1  10        148.37        149.13         7.76 o
   0   1  10          1.19          0.41         1.98 o
   1   1  10        270.95        255.09        15.36 o
   2   1  10         12.70         11.50         2.03 o
   3   1  10         11.89          9.73         2.81 o
   4   1  10         33.22         33.07         4.92 o
   5   1  10        234.26        219.30        12.82 o
   6   1  10         26.63         24.96         3.53 o
  -4   2  10          8.15         10.23         2.41 o
  -3   2  10          0.54          1.22         1.28 o
  -2   2  10          2.47          4.00         1.35 o
  -1   2  10         38.14         36.99         5.89 o
   0   2  10          0.42          3.33         1.29 o
   1   2  10         33.47         42.60         5.86 o
   2   2  10        464.67        429.35        21.03 o
   3   2  10         12.76          7.27         2.47 o
   4   2  10          1.72          0.11         1.29 o
   5   2  10          9.73         11.27         2.88 o
   6   2  10         40.97         43.25         3.30 o
  -4   3  10         13.22         19.20         2.77 o
  -3   3  10          2.24          2.02         1.41 o
  -2   3  10          0.10         -1.10         1.10 o
  -1   3  10         37.58         47.88         6.09 o
   0   3  10          0.11          0.12         1.25 o
   1   3  10         56.37         61.39         4.75 o
   2   3  10         29.98         33.95         5.05 o
   3   3  10         17.35         19.95         3.76 o
   4   3  10         53.57         60.00         6.30 o
   5   3  10          7.36          6.47         1.36 o
   6   3  10          7.54          8.43         2.24 o
  -3   4  10         28.56         30.92         3.48 o
  -2   4  10          1.86          2.13         1.25 o
  -1   4  10         13.31         16.60         3.38 o
   0   4  10         65.65         61.93         6.66 o
   1   4  10          2.36          3.89         1.49 o
   2   4  10        142.76        125.19         9.97 o
   3   4  10         30.38         31.98         4.81 o
   4   4  10         62.27         61.43         6.56 o
   5   4  10         75.72         80.79         6.92 o
   6   4  10         95.92         89.93         7.05 o
  -2   5  10          2.40          2.54         1.26 o
  -1   5  10          0.23         -0.88         1.14 o
   0   5  10          7.21          4.84         2.04 o
   1   5  10          2.86          3.85         1.84 o
   2   5  10        179.77        204.66        12.92 o
   3   5  10          0.46          0.08         1.33 o
   4   5  10          0.88          0.17         1.37 o
   5   5  10          0.29         -0.17         0.69 o
   6   5  10         15.23         11.96         1.57 o
  -1   6  10          0.34          1.55         1.24 o
   0   6  10         33.99         42.19         4.78 o
   1   6  10         59.44         61.92         4.19 o
   2   6  10          5.25          5.48         1.37 o
   3   6  10        116.07        104.39         8.33 o
   4   6  10          7.94          8.43         2.24 o
   5   6  10         25.10         24.15         1.83 o
   6   6  10          1.11          2.75         1.07 o
   0   7  10          4.81          1.96         1.07 o
   1   7  10          6.73          7.09         1.75 o
   2   7  10         88.86         95.67         4.55 o
   3   7  10          8.51          9.61         1.45 o
   4   7  10          3.74          4.68         1.02 o
   5   7  10         15.19         21.41         2.60 o
  -2  -5  11          0.44          2.06         0.92 o
  -3  -4  11          0.29          0.51         0.79 o
  -2  -4  11          6.99          4.58         1.13 o
  -1  -4  11          0.29          1.26         1.07 o
   0  -4  11         29.52         25.13         3.34 o
   1  -4  11         16.00         11.41         2.35 o
   2  -4  11          3.01          3.05         1.23 o
  -4  -3  11          0.71         -0.09         0.43 o
  -3  -3  11         69.43         69.51         4.09 o
  -2  -3  11          2.51          3.99         1.22 o
  -1  -3  11          7.33          5.88         1.86 o
   0  -3  11          0.72          2.77         1.67 o
   1  -3  11          9.89          6.83         2.18 o
   2  -3  11         23.56         24.00         3.60 o
   3  -3  11          0.01          0.66         0.74 o
  -4  -2  11         10.68          9.20         2.05 o
  -3  -2  11         22.48         26.50         2.70 o
  -2  -2  11         21.51         16.81         2.30 o
  -1  -2  11          1.92          2.71         1.45 o
   0  -2  11         11.06          8.25         2.53 o
   1  -2  11         86.38         86.69         5.32 o
   2  -2  11         14.17         12.68         2.03 o
   3  -2  11        112.53        106.04         5.40 o
   4  -2  11         64.48         65.70         5.10 o
  -4  -1  11          2.03          2.34         1.25 o
  -3  -1  11          0.35          0.12         1.28 o
  -2  -1  11         56.55         56.23         3.47 o
  -1  -1  11         10.04          8.73         1.40 o
   0  -1  11          3.94          4.67         1.96 o
   1  -1  11          1.07          1.02         1.09 o
   2  -1  11          0.87          0.88         0.91 o
   3  -1  11        169.84        170.03        10.55 o
   4  -1  11         92.01         90.56         6.54 o
   5  -1  11        120.19        128.72         7.07 o
  -4   0  11         15.79         14.53         2.67 o
  -3   0  11         50.60         55.37         4.12 o
  -2   0  11          8.65          8.59         1.86 o
  -1   0  11          0.40          1.25         0.90 o
   0   0  11          1.82          1.24         0.86 o
   1   0  11          0.08          1.74         1.85 o
   2   0  11          1.48         -0.63         1.71 o
   3   0  11         32.93         33.58         4.48 o
   4   0  11         40.93         37.16         4.53 o
   5   0  11          3.49          5.71         1.66 o
  -4   1  11          0.26         -0.12         1.04 o
  -3   1  11         14.52         11.31         2.66 o
  -2   1  11         56.85         65.47         3.85 o
  -1   1  11         13.08         12.19         2.24 o
   0   1  11          3.28          3.94         1.45 o
   1   1  11         13.20         15.21         3.65 o
   2   1  11        127.25        123.23        10.18 o
   3   1  11         80.80         84.39         6.52 o
   4   1  11         29.44         28.96         4.28 o
   5   1  11         30.67         27.17         3.75 o
   6   1  11         54.59         73.66         4.99 o
  -4   2  11          7.83         11.68         2.01 o
  -3   2  11          1.76         -0.31         1.08 o
  -2   2  11          0.15          0.03         0.78 o
  -1   2  11        138.87        139.02        10.78 o
   0   2  11         20.06         27.01         3.90 o
   1   2  11         19.80         18.01         3.87 o
   2   2  11         46.10         50.85         6.36 o
   3   2  11        334.73        337.58        17.64 o
   4   2  11        231.91        238.32        13.65 o
   5   2  11         83.67         92.95         7.19 o
   6   2  11        178.64        194.13         6.30 o
  -3   3  11          0.33          1.58         0.98 o
  -2   3  11          1.86          1.76         0.85 o
  -1   3  11         13.99         13.70         3.29 o
   0   3  11         87.87         91.38         8.34 o
   1   3  11         28.27         34.05         3.46 o
   2   3  11          5.74          6.34         1.75 o
   3   3  11         18.09         22.34         3.96 o
   4   3  11         64.11         63.72         6.21 o
   5   3  11         83.97         96.93         4.98 o
   6   3  11         97.75        102.65         6.58 o
  -2   4  11          6.72          7.77         1.89 o
  -1   4  11         63.61         66.96         6.28 o
   0   4  11          0.05          0.27         1.36 o
   1   4  11          0.48          0.24         0.80 o
   2   4  11         33.83         36.75         3.45 o
   3   4  11         86.97         93.37         8.12 o
   4   4  11         27.00         27.34         4.06 o
   5   4  11          2.75          3.12         1.38 o
   6   4  11          0.77          1.61         0.90 o
  -1   5  11         15.07         14.29         2.62 o
   0   5  11         72.09         78.27         6.71 o
   1   5  11          0.97          0.83         1.03 o
   2   5  11         35.08         37.77         4.92 o
   3   5  11         34.90         34.68         4.67 o
   4   5  11         38.26         41.66         4.84 o
   5   5  11          0.18          0.70         0.70 o
  -1   6  11         19.08         21.01         2.45 o
   0   6  11        140.03        171.17         9.14 o
   1   6  11          0.12          0.73         0.58 o
   2   6  11         41.65         37.62         2.90 o
   3   6  11         33.43         42.81         4.64 o
   4   6  11         60.18         56.73         5.01 o
   5   6  11         49.00         59.30         4.49 o
   3   7  11         21.22         19.24         2.46 o
  -1  -4  12         59.11         54.71         4.05 o
  -2  -3  12          7.81          7.76         1.24 o
  -1  -3  12          8.31          7.93         1.28 o
   0  -3  12         73.40         80.91         5.88 o
   1  -3  12         13.10         12.09         1.92 o
  -3  -2  12          0.03          0.27         0.77 o
  -2  -2  12          0.60         -0.17         0.71 o
  -1  -2  12          0.28          0.09         0.75 o
   0  -2  12          0.67          2.24         1.36 o
   1  -2  12          2.72          3.61         1.50 o
   2  -2  12          0.56          1.06         0.94 o
   3  -2  12         32.44         30.99         3.13 o
  -3  -1  12          7.40          7.88         1.89 o
  -2  -1  12         22.05         22.75         3.55 o
  -1  -1  12          6.78          6.40         1.16 o
   0  -1  12          2.27          2.08         0.94 o
   1  -1  12         14.84         18.52         3.42 o
   2  -1  12         11.38         10.95         2.63 o
   3  -1  12          3.75          6.10         2.00 o
   4  -1  12         89.25         88.94         5.92 o
  -3   0  12          7.85          7.19         1.82 o
  -2   0  12         52.94         44.82         2.84 o
  -1   0  12          5.97          5.71         1.45 o
   0   0  12         17.79         19.68         2.48 o
   1   0  12         87.69         90.03         8.03 o
   2   0  12          2.67          1.53         1.43 o
   3   0  12          9.30          9.28         2.57 o
   4   0  12        181.81        208.63        11.11 o
  -3   1  12          0.99          1.23         1.00 o
  -2   1  12         12.40         13.07         1.84 o
  -1   1  12          0.05          1.58         1.19 o
   0   1  12          2.21          2.40         1.12 o
   1   1  12         10.50          8.31         2.70 o
   2   1  12          0.84          0.75         1.63 o
   3   1  12          3.03          4.58         2.18 o
   4   1  12         20.94         24.22         3.68 o
   5   1  12         46.15         48.07         4.23 o
  -3   2  12          1.01         -0.29         0.60 o
  -2   2  12         26.94         27.30         3.22 o
  -1   2  12          0.03          0.03         1.43 o
   0   2  12         27.22         23.67         4.26 o
   1   2  12          0.97          2.32         1.12 o
   2   2  12         21.21         22.26         4.03 o
   3   2  12        140.21        158.70        10.57 o
   4   2  12         42.05         50.38         5.21 o
   5   2  12          0.03          0.83         0.56 o
  -2   3  12         13.36         16.41         2.38 o
  -1   3  12          5.59          4.83         2.03 o
   0   3  12         24.21         28.22         4.31 o
   1   3  12         25.23         30.04         3.01 o
   2   3  12         21.47         25.05         2.82 o
   3   3  12          2.73          2.33         1.03 o
   4   3  12         29.62         31.13         2.79 o
   5   3  12         54.32         67.73         5.09 o
  -1   4  12         11.76          9.70         2.10 o
   0   4  12         10.25         10.51         2.40 o
   1   4  12          9.74         10.12         1.67 o
   2   4  12          2.40          4.14         1.26 o
   3   4  12         15.68         13.43         2.88 o
   4   4  12         34.22         34.16         4.03 o
   5   4  12         35.51         42.88         2.72 o
   0   5  12          1.18          1.70         1.01 o
   1   5  12          2.61          2.88         0.85 o
   2   5  12         10.29         10.63         1.53 o
   3   5  12          9.30          9.13         2.18 o
   4   5  12          3.10          3.72         0.92 o
   2   6  12          0.41          2.85         1.03 o
   3   6  12         54.62         57.34         4.38 o
  -1  -2  13         17.32         17.75         2.34 o
   0  -2  13         37.03         35.79         3.22 o
  -2  -1  13         10.92         11.02         1.78 o
  -1  -1  13          1.94          3.31         1.37 o
   0  -1  13         17.20         15.16         1.67 o
   1  -1  13          4.81          4.95         1.51 o
   2  -1  13         16.45         20.56         2.76 o
  -2   0  13         20.72         31.97         3.02 o
  -1   0  13          8.71          9.69         1.49 o
   0   0  13         44.62         49.62         3.36 o
   1   0  13          1.09          0.47         1.26 o
   2   0  13         16.71         21.02         3.23 o
   3   0  13          0.03         -0.16         0.89 o
  -1   1  13          5.30          5.14         1.86 o
   0   1  13         13.49         15.51         3.18 o
   1   1  13         44.58         50.54         5.52 o
   2   1  13          3.04          5.06         1.91 o
   3   1  13         13.42         16.96         2.95 o
   4   1  13         90.42         99.91         4.31 o
  -1   2  13          2.59          5.27         1.78 o
   0   2  13          9.32          9.63         2.50 o
   1   2  13        113.93        127.08         8.82 o
   2   2  13         34.02         36.97         3.06 o
   3   2  13         33.99         37.04         3.72 o
   4   2  13         15.56         24.03         2.05 o
  -1   3  13          3.08          1.30         0.82 o
   0   3  13          0.04         -0.29         1.02 o
   1   3  13          0.15          1.40         1.35 o
   2   3  13         25.06         26.05         2.41 o
   3   3  13         25.21         26.09         2.32 o
   4   3  13         13.62         12.94         2.11 o
   0   4  13          2.49          2.13         0.94 o
   1   4  13         25.44         28.10         3.02 o
   2   4  13          3.90          3.65         1.21 o
   3   4  13         15.63         17.43         2.57 o
   1   1  14          1.62          0.86         0.99 o
   1   2  14         10.37         12.51         2.06 o
                                                
